# Supplementary material for: Time-series transcriptomics and alternative splicing analysis of embryonic development of the asian honeybee (Apis cerana)
Source: Front Genet. 2025 Oct 2;16:1665548. doi: 10.3389/fgene.2025.1665548 (PMC12528113; doi:10.3389/fgene.2025.1665548)
Supplement: Supplementary file 1 [file Table2.xlsx]

## Sheet: Sheet1
Supplemental Table S11:qPCR results
gene	time	Ct			平均Ct	Average Ct	ΔCt	ΔΔCt	2^(-ΔΔCt)	Upstream Nucleotide Sequence	Downstream Nucleotide Sequence	Tm	Cycling Conditions
		Rep1	Rep2	Rep3
Actin	24h	22.15	22.28	22.32	22.25	-	-	-	-	GACGAAGTAGCAGCCCTTGT	ACCTCTCTTGCTCTGAGCCT		95°C 3 minutes, 40 cycles of 95°C 10s, 60°C 30s, 72°C 30s
	48h	22.18	22.21	22.26	22.22	-	-	-	-
	72h	22.2	22.24	22.29	22.24	-	-	-	-
Camkii(XM_006560514.3)	24h	27.25	27.32	27.28	27.28	22.25	5.03	0	1	CTGACGGCGTGTGGAAAAG	AATTCAACGCAAGGCGCAAA	61.4	95°C 3 minutes, 40 cycles of 95°C 10s, 60°C 30s, 72°C 30s
	48h	29.21	29.18	29.24	29.21	22.22	6.99	1.96	0.25
	72h	30.25	30.28	30.22	30.25	22.24	8.01	2.98	0.125
DLL(XM_006560302.3)	24h	27.98	28.02	27.95	27.98	22.25	5.73	0	1	CGCGAAATCTTTCTCGTTCCC	TTCGTTCTCCTCCTCGATCCC	60	95°C 3 minutes, 40 cycles of 95°C 10s, 60°C 30s, 72°C 30s
	48h	31.63	31.66	31.6	31.63	22.22	9.41	3.68	0.094
	72h	33.16	33.19	33.13	33.16	22.24	10.92	5.19	0.038
DLL(XM_006560304.3)	24h	24.58	24.55	24.52	24.55	22.25	2.3	0	1	CCGTCTCTCTTATCGCCACC	GAGAAGAGGCGACATCTCCG	60	95°C 3 minutes, 40 cycles of 95°C 10s, 60°C 30s, 72°C 30s
	48h	23.55	23.52	23.58	23.55	22.22	1.33	-0.97	2.1
	72h	22.42	22.45	22.38	22.42	22.24	0.18	-2.12	4.32
LOC408563(XM_006563138.3)	24h	27.58	27.55	27.62	27.58	22.25	5.33	0	1	CATGGACGAAACGGCTGCTA	CCCGGGTGATCTCACGTTTG	60.74	95°C 3 minutes, 40 cycles of 95°C 10s, 60°C 30s, 72°C 30s
	48h	32.52	32.55	32.48	32.52	22.22	10.3	4.97	0.05
	72h	27.96	27.93	27.99	27.96	22.24	5.72	0.39	0.4
