# Supplementary material for: Time-series transcriptomics and alternative splicing analysis of embryonic development of the asian honeybee (Apis cerana)
Source: Front Genet. 2025 Oct 2;16:1665548. doi: 10.3389/fgene.2025.1665548 (PMC12528113; doi:10.3389/fgene.2025.1665548)
Supplement: Supplementary file 2 [file DataSheet4.csv]

Supplemental Table S4: Go of cluster 5
ONTOLOGY	ID	Description	GeneRatio	BgRatio	pvalue	p.adjust	qvalue	geneID	Count	Description_Chinese
BP	GO:0006396	RNA processing	97/618	457/5237	1.15E-09	2.59E-06	2.55E-06	LOC412009/LOC725211/LOC411579/LOC552303/LOC551823/LOC413523/LOC409659/LOC726778/LOC551781/LOC409462/LOC410547/LOC412476/LOC413091/LOC408336/LOC100578399/LOC413935/LOC724596/LOC413842/LOC409476/tra2/LOC413074/LOC414048/LOC552198/LOC410262/LOC552167/LOC413889/LOC410968/LOC552814/LOC551911/LOC409322/LOC100576850/LOC408620/Stip/LOC412931/LOC100576620/LOC551620/LOC411836/LOC100577927/LOC551992/LOC4087…	97	RNA processing - RNA加工
BP	GO:0016071	mRNA metabolic process	69/618	311/5237	6.33E-08	7.14E-05	7.05E-05	LOC725211/LOC412552/LOC552303/LOC551823/LOC413523/LOC413146/LOC726778/LOC409462/LOC410547/LOC412476/LOC413091/LOC413842/LOC409476/tra2/LOC413074/LOC552198/LOC552167/LOC725388/LOC552814/LOC551911/LOC409718/LOC408384/LOC409322/LOC408620/Stip/LOC551216/LOC100576620/LOC551620/LOC411836/LOC408710/LOC411392/LOC726024/LOC725679/LOC409883/LOC408632/LOC551493/LOC410688/LOC409900/LOC413690/LOC408597/nanos/…	69	mRNA metabolic process - mRNA代谢过程
BP	GO:0034660	ncRNA metabolic process	58/618	257/5237	4.23E-07	0.00031826	0.0003141	LOC412009/LOC411579/LOC409659/LOC551781/LOC726436/LOC413011/LOC100577689/LOC413091/LOC408336/LOC412200/LOC410806/LOC100578399/LOC413935/LOC724596/LOC409476/LOC414048/LOC410262/LOC413889/LOC410968/LOC551911/LOC100576850/LOC412931/LOC551216/LOC411836/LOC100577927/LOC551992/LOC411923/LOC724129/LOC551088/LOC726483/LOC552532/LOC552355/LOC411177/LOC552510/LOC413686/LOC552664/LOC724656/LOC551637/LOC7260…	58	ncRNA metabolic process - ncRNA代谢过程
BP	GO:0000375	RNA splicing, via transesterification reactions	49/618	212/5237	1.69E-06	0.000632138	0.000623875	LOC725211/LOC552303/LOC551823/LOC413523/LOC726778/LOC409462/LOC410547/LOC412476/LOC413091/LOC413842/LOC409476/tra2/LOC552198/LOC552814/LOC551911/LOC408620/Stip/LOC100576620/LOC551620/LOC408710/LOC411392/LOC726024/LOC725679/LOC409883/LOC408632/LOC551493/LOC410688/LOC409900/LOC408597/LOC726598/LOC551637/LOC725905/LOC726768/LOC409672/LOC552452/LOC725406/LOC411030/LOC552294/LOC551824/LOC100577735/LOC…	49	RNA splicing, via transesterification reactions - 通过转酯化反应的RNA剪接
BP	GO:0000377	RNA splicing, via transesterification reactions with bulged adenosine as nucleophile	49/618	212/5237	1.69E-06	0.000632138	0.000623875	LOC725211/LOC552303/LOC551823/LOC413523/LOC726778/LOC409462/LOC410547/LOC412476/LOC413091/LOC413842/LOC409476/tra2/LOC552198/LOC552814/LOC551911/LOC408620/Stip/LOC100576620/LOC551620/LOC408710/LOC411392/LOC726024/LOC725679/LOC409883/LOC408632/LOC551493/LOC410688/LOC409900/LOC408597/LOC726598/LOC551637/LOC725905/LOC726768/LOC409672/LOC552452/LOC725406/LOC411030/LOC552294/LOC551824/LOC100577735/LOC…	49	RNA splicing, via transesterification reactions with bulged adenosine as nucleophile - 以腺苷为亲核体的转酯化反应的RNA剪接
BP	GO:0000398	mRNA splicing, via spliceosome	49/618	212/5237	1.69E-06	0.000632138	0.000623875	LOC725211/LOC552303/LOC551823/LOC413523/LOC726778/LOC409462/LOC410547/LOC412476/LOC413091/LOC413842/LOC409476/tra2/LOC552198/LOC552814/LOC551911/LOC408620/Stip/LOC100576620/LOC551620/LOC408710/LOC411392/LOC726024/LOC725679/LOC409883/LOC408632/LOC551493/LOC410688/LOC409900/LOC408597/LOC726598/LOC551637/LOC725905/LOC726768/LOC409672/LOC552452/LOC725406/LOC411030/LOC552294/LOC551824/LOC100577735/LOC…	49	mRNA splicing, via spliceosome - 通过剪接体的mRNA剪接
BP	GO:0006397	mRNA processing	56/618	256/5237	1.96E-06	0.000632138	0.000623875	LOC725211/LOC552303/LOC551823/LOC413523/LOC726778/LOC409462/LOC410547/LOC412476/LOC413091/LOC413842/LOC409476/tra2/LOC413074/LOC552198/LOC552167/LOC552814/LOC551911/LOC409322/LOC408620/Stip/LOC100576620/LOC551620/LOC408710/LOC411392/LOC726024/LOC725679/LOC409883/LOC408632/LOC551493/LOC410688/LOC409900/LOC408597/nanos/LOC726598/LOC551637/LOC725905/LOC551270/LOC726768/LOC409672/LOC552452/LOC725406/…	56	mRNA processing - mRNA加工
BP	GO:0006325	chromatin organization	64/618	313/5237	4.12E-06	0.001163663	0.001148453	LOC409577/LOC411759/LOC724599/LOC410848/LOC409501/LOC413130/LOC552341/LOC725681/LOC413091/LOC411920/LOC408336/LOC727238/LOC552647/LOC102654083/LOC726058/LOC100576586/LOC726002/LOC409476/LOC552824/LOC408891/LOC413074/LOC100577401/LOC552167/LOC725388/LOC411881/LOC410968/KAT2A/LOC551911/LOC408384/LOC410073/LOC412491/LOC551521/LOC551216/LOC413101/LOC411658/LOC551992/LOC725679/LOC408911/LOC102654626/L…	64	chromatin organization - 染色质组织
BP	GO:0008380	RNA splicing	50/618	227/5237	5.80E-06	0.001456583	0.001437545	LOC725211/LOC552303/LOC551823/LOC413523/LOC726778/LOC409462/LOC410547/LOC412476/LOC413091/LOC413842/LOC409476/tra2/LOC552198/LOC552814/LOC551911/LOC408620/Stip/LOC100576620/LOC551620/LOC408710/LOC411392/LOC552567/LOC726024/LOC725679/LOC409883/LOC408632/LOC551493/LOC410688/LOC409900/LOC408597/LOC726598/LOC551637/LOC725905/LOC726768/LOC409672/LOC552452/LOC725406/LOC411030/LOC552294/LOC551824/LOC100…	50	RNA splicing - RNA剪接
BP	GO:0051276	chromosome organization	79/618	421/5237	9.48E-06	0.002140801	0.002112819	LOC100576647/LOC409577/LOC411759/LOC724599/LOC410848/LOC409501/LOC552806/LOC413675/LOC413130/LOC413499/LOC411619/LOC552341/LOC725681/LOC411920/LOC727238/LOC552647/LOC102654083/LOC724731/LOC726058/LOC100576586/LOC726002/LOC724793/LOC552824/LOC408891/LOC413074/LOC100577401/LOC724193/LOC409579/LOC552167/LOC102656142/LOC725388/LOC411881/LOC550920/LOC412035/KAT2A/LOC408384/LOC552778/LOC410073/LOC41249…	79	chromosome organization - 染色体组织
BP	GO:0022613	ribonucleoprotein complex biogenesis	50/618	233/5237	1.26E-05	0.002432273	0.002400482	LOC107965313/LOC409560/LOC409659/LOC551781/LOC410350/LOC412476/LOC724509/LOC413935/LOC724596/tra2/LOC414048/LOC410262/LOC100576850/LOC412931/LOC413531/LOC409393/LOC551620/LOC411836/LOC100577927/LOC551992/LOC724203/LOC724129/LOC413223/LOC725378/LOC409883/LOC552355/LOC551493/LOC552510/LOC413686/LOC552664/LOC724656/LOC551637/LOC726028/LOC409528/LOC725905/LOC551383/LOC724610/LOC412410/LOC551087/LOC40…	50	ribonucleoprotein complex biogenesis - 核糖核蛋白复合体的生成
BP	GO:0034470	ncRNA processing	44/618	196/5237	1.29E-05	0.002432273	0.002400482	LOC412009/LOC411579/LOC409659/LOC551781/LOC413091/LOC408336/LOC100578399/LOC413935/LOC724596/LOC409476/LOC414048/LOC410262/LOC413889/LOC410968/LOC551911/LOC100576850/LOC412931/LOC411836/LOC100577927/LOC551992/LOC411923/LOC724129/LOC552355/LOC411177/LOC552510/LOC413686/LOC552664/LOC724656/LOC551637/LOC726028/LOC409528/LOC551383/LOC551270/LOC412410/LOC551087/LOC102655240/LOC552782/LOC552439/LOC7244…	44	ncRNA processing - ncRNA加工
BP	GO:0006259	DNA metabolic process	45/618	221/5237	0.000130803	0.022729612	0.022432525	LOC100576647/LOC725687/LOC552806/LOC413675/LOC409659/LOC411619/LOC411763/LOC100576586/LOC408668/LOC408891/LOC100577401/LOC725951/LOC409579/LOC411526/LOC412878/LOC409673/LOC413807/LOC552778/LOC410073/LOC100577423/LOC724891/LOC552291/LOC724296/LOC409393/LOC552580/LOC551398/LOC100578339/LOC725679/LOC408911/LOC726583/LOC409234/LOC100576374/LOC100578927/LOC411647/LOC724926/LOC727185/LOC726862/LOC41308…	45	DNA metabolic process - DNA代谢过程
BP	GO:0009451	RNA modification	19/618	67/5237	0.000176264	0.028441438	0.028069693	LOC411579/LOC413935/LOC410262/LOC413889/LOC412878/LOC551911/LOC551992/LOC411923/LOC552510/LOC409900/LOC413686/LOC724656/LOC102655240/LOC552782/LOC724493/LOC552833/LOC411649/LOC724742/LOC552018	19	RNA modification - RNA修饰
BP	GO:0016072	rRNA metabolic process	29/618	125/5237	0.000215597	0.032468981	0.032044594	LOC409659/LOC551781/LOC100577689/LOC413935/LOC724596/LOC414048/LOC410262/LOC100576850/LOC412931/LOC551216/LOC411836/LOC100577927/LOC551992/LOC724129/LOC552355/LOC552510/LOC413686/LOC552664/LOC724656/LOC551637/LOC726028/LOC409528/LOC551383/LOC412410/LOC551087/LOC552439/LOC724493/LOC411026/LOC724742	29	rRNA metabolic process - rRNA代谢过程
BP	GO:0006364	rRNA processing	27/618	114/5237	0.000246967	0.03452019	0.034068993	LOC409659/LOC551781/LOC413935/LOC724596/LOC414048/LOC410262/LOC100576850/LOC412931/LOC411836/LOC100577927/LOC551992/LOC724129/LOC552355/LOC552510/LOC413686/LOC552664/LOC724656/LOC551637/LOC726028/LOC409528/LOC551383/LOC412410/LOC551087/LOC552439/LOC724493/LOC411026/LOC724742	27	rRNA processing - rRNA加工
BP	GO:0010501	RNA secondary structure unwinding	11/618	29/5237	0.000263926	0.03452019	0.034068993	LOC551823/LOC413660/LOC726586/LOC552567/LOC552664/LOC413727/LOC726768/LOC552515/LOC727008/LOC726819/LOC408524	11	RNA secondary structure unwinding - RNA二级结构解旋
BP	GO:0044265	cellular macromolecule catabolic process	54/618	288/5237	0.000275061	0.03452019	0.034068993	LOC412552/LOC410848/LOC413146/LOC411962/LOC413499/LOC412476/LOC412384/LOC411920/LOC726952/LOC102654186/LOC413253/LOC409476/LOC724793/LOC725388/LOC552319/LOC550920/LOC552700/LOC412219/LOC409718/LOC551188/LOC726254/LOC551216/LOC726728/LOC409454/LOC411836/LOC413813/LOC552264/LOC411683/LOC412198/LOC409219/LOC410541/LOC113219004/LOC408911/LOC412155/LOC409234/LOC552355/LOC413690/LOC410886/LOC551637/LOC…	54	cellular macromolecule catabolic process - 细胞大分子分解过程
CC	GO:0140535	intracellular protein-containing complex	82/556	403/4639	3.27E-07	0.000108399	0.000101694	LOC409577/LOC412552/LOC410848/LOC551480/LOC552303/LOC551511/LOC413130/LOC411962/LOC413499/LOC725579/LOC551436/LOC552341/LOC552353/LOC552055/LOC412476/LOC412384/LOC411920/LOC102654186/LOC724509/LOC100578399/LOC411763/LOC409476/LOC552824/LOC413074/LOC550686/LOC725951/LOC552198/LOC411526/LOC552319/LOC411881/LOC552700/LOC409673/KAT2A/LOC408384/LOC552247/LOC725320/LOC725156/LOC724891/LOC551188/LOC7267…	82	intracellular protein-containing complex - 细胞内含蛋白复合体
CC	GO:0005730	nucleolus	40/556	155/4639	1.17E-06	0.000192956	0.000181021	LOC552052/LOC411579/LOC551823/LOC551781/LOC100577689/LOC413660/LOC413935/LOC726058/LOC724596/LOC410262/LOC100576850/LOC412931/LOC726586/LOC551992/LOC410799/LOC552567/LOC724203/LOC724129/LOC725378/LOC413686/LOC552664/LOC413727/LOC725719/LOC724656/LOC726028/LOC551383/LOC551826/LOC726768/LOC724610/LOC412410/LOC551087/LOC552452/LOC552515/LOC552439/LOC727008/LOC724493/LOC726819/LOC411026/LOC412117/LOC…	40	nucleolus - 核仁
CC	GO:1990234	transferase complex	72/556	358/4639	2.99E-06	0.000329405	0.00030903	LOC412009/LOC409577/LOC410848/LOC552303/LOC107964213/LOC551511/LOC413130/LOC411962/LOC413499/LOC725579/LOC552341/LOC552353/LOC412476/LOC412384/LOC411920/LOC727238/LOC102654186/LOC411763/LOC411062/LOC552824/LOC413074/LOC552198/LOC411526/LOC411881/LOC412687/LOC552700/LOC409673/KAT2A/LOC551911/LOC408384/LOC725320/LOC724891/LOC551188/LOC726728/LOC413101/LOC411658/LOC552264/LOC411683/LOC551398/LOC5525…	72	transferase complex - 转移酶复合体
CC	GO:0005694	chromosome	68/556	356/4639	3.54E-05	0.002925677	0.002744712	LOC100576647/LOC411759/LOC724599/LOC552052/LOC409501/LOC552806/LOC413130/LOC411619/LOC725681/LOC727238/LOC102654083/LOC412053/LOC726058/LOC100577139/LOC411969/LOC552824/LOC408891/LOC413074/LOC100577401/LOC724193/LOC102656142/LOC409673/LOC551283/LOC412035/KAT2A/LOC413807/LOC408384/LOC552247/LOC552778/LOC410073/LOC412491/LOC551521/LOC724891/LOC100577174/LOC413101/LOC724296/LOC411658/LOC552580/LOC72…	68	chromosome - 染色体
CC	GO:0005654	nucleoplasm	61/556	321/4639	0.000107765	0.007134073	0.006692802	LOC412009/LOC412511/LOC552303/LOC551725/LOC552185/LOC551511/LOC413130/LOC409462/LOC552353/LOC413091/LOC411920/LOC727238/LOC726058/LOC100577139/LOC411969/LOC552824/LOC408891/LOC413074/LOC411195/LOC411526/LOC411881/LOC551281/KAT2A/LOC551911/LOC408384/LOC409322/LOC410073/LOC409543/LOC100578503/LOC413101/LOC411658/LOC552580/LOC551992/LOC408710/LOC408541/LOC552563/LOC552794/LOC724129/LOC411177/LOC4106…	61	nucleoplasm - 核质
MF	GO:0140640	catalytic activity, acting on a nucleic acid	66/514	256/4213	5.80E-10	2.25E-07	2.10E-07	LOC724599/LOC412552/LOC411579/LOC551823/LOC726778/LOC725579/LOC726436/LOC413011/LOC408336/LOC412200/LOC410806/LOC413660/LOC411763/LOC408668/LOC413074/LOC725951/LOC410262/LOC409579/LOC725388/LOC412878/LOC410968/LOC552814/LOC409673/LOC551911/LOC100576850/LOC100577423/LOC726586/LOC551620/LOC551992/LOC552567/LOC551398/LOC411923/LOC551088/LOC726583/LOC726483/LOC552532/LOC552355/LOC552510/LOC409900/LOC…	66	catalytic activity, acting on a nucleic acid - 作用于核酸的催化活性
MF	GO:0140098	catalytic activity, acting on RNA	49/514	175/4213	6.36E-09	1.24E-06	1.15E-06	LOC412552/LOC411579/LOC551823/LOC726778/LOC725579/LOC726436/LOC413011/LOC408336/LOC412200/LOC410806/LOC413660/LOC413074/LOC410262/LOC410968/LOC551911/LOC100576850/LOC726586/LOC551620/LOC551992/LOC552567/LOC411923/LOC551088/LOC726483/LOC552532/LOC552355/LOC552510/LOC409900/LOC413690/LOC552664/LOC413727/LOC726598/LOC551637/LOC552156/LOC413909/LOC726768/LOC551824/LOC551538/LOC552515/LOC550903/LOC551…	49	catalytic activity, acting on RNA - 作用于RNA的催化活性
MF	GO:0004386	helicase activity	24/514	72/4213	1.92E-06	0.00021859	0.000203477	LOC724599/LOC551823/LOC726778/LOC413660/LOC413074/LOC409579/LOC725388/LOC552814/LOC726586/LOC552567/LOC413690/LOC552664/LOC413727/LOC726598/LOC551637/LOC726768/LOC551824/LOC552515/LOC412700/LOC552317/LOC727008/LOC726819/LOC727113/LOC408524	24	helicase activity - 解旋酶活性
MF	GO:0003724	RNA helicase activity	18/514	46/4213	2.81E-06	0.00021859	0.000203477	LOC551823/LOC726778/LOC413660/LOC413074/LOC726586/LOC552567/LOC413690/LOC552664/LOC413727/LOC726598/LOC551637/LOC726768/LOC551824/LOC552515/LOC727008/LOC726819/LOC727113/LOC408524	18	RNA helicase activity - RNA解旋酶活性
MF	GO:0008186	ATP-dependent activity, acting on RNA	18/514	46/4213	2.81E-06	0.00021859	0.000203477	LOC551823/LOC726778/LOC413660/LOC413074/LOC726586/LOC552567/LOC413690/LOC552664/LOC413727/LOC726598/LOC551637/LOC726768/LOC551824/LOC552515/LOC727008/LOC726819/LOC727113/LOC408524	18	ATP-dependent activity, acting on RNA - ATP依赖的作用于RNA的活性
MF	GO:0000049	tRNA binding	9/514	15/4213	1.42E-05	0.000921215	0.000857524	LOC411579/LOC413889/LOC552764/LOC411923/LOC724656/LOC413909/IF-2mt/LOC552782/LOC411649	9	tRNA binding - tRNA结合
MF	GO:0030515	snoRNA binding	10/514	19/4213	2.22E-05	0.001233061	0.001147809	LOC551781/LOC413935/LOC724596/LOC414048/LOC412931/LOC413686/LOC412410/LOC551087/LOC552439/LOC724493	10	snoRNA binding - snoRNA结合
MF	GO:0003682	chromatin binding	32/514	134/4213	0.000102564	0.004987163	0.004642359	LOC724599/LOC726103/LOC411619/LOC725681/LOC727238/LOC102654083/LOC412053/LOC726058/LOC100576586/LOC413074/LOC412035/KAT2A/LOC408384/LOC552247/LOC552778/LOC410073/LOC724925/LOC724420/LOC725755/LOC411658/LOC727407/LOC412638/LOC100578339/LOC102654626/LOC100578927/LOC409906/LOC725950/LOC100577296/LOC724893/LOC413766/LOC412117/LOC550692	32	chromatin binding - 染色质结合
MF	GO:0003723	RNA binding	74/514	418/4213	0.000349054	0.015086869	0.014043791	LOC411351/LOC409560/LOC411579/LOC552303/LOC413523/LOC551725/LOC726778/LOC100578631/LOC551781/LOC550822/LOC410547/LOC411909/LOC412053/LOC413935/LOC724596/LOC413842/LOC411969/LOC409476/tra2/LOC413074/LOC409757/LOC414048/LOC411195/LOC413889/LOC551281/LOC410968/LOC409322/LOC408620/LOC552764/LOC412491/LOC412931/LOC100578503/LOC551620/LOC411836/LOC551992/LOC408710/LOC408541/LOC724203/LOC725679/LOC41192…	74	RNA binding - RNA结合
MF	GO:0008173	RNA methyltransferase activity	10/514	28/4213	0.001130341	0.043970266	0.040930244	LOC411579/LOC410262/LOC551911/LOC551992/LOC552510/LOC409900/LOC552782/LOC411649/LOC724742/LOC552018	10	RNA methyltransferase activity - RNA甲基转移酶活性
