# Supplementary material for: Time-series transcriptomics and alternative splicing analysis of embryonic development of the asian honeybee (Apis cerana)
Source: Front Genet. 2025 Oct 2;16:1665548. doi: 10.3389/fgene.2025.1665548 (PMC12528113; doi:10.3389/fgene.2025.1665548)
Supplement: Supplementary file 3 [file DataSheet6.csv]

Supplemental Table S6: Go of cluster 7
	ONTOLOGY	ID	Description	setSize	enrichmentScore	NES	pvalue	p.adjust	qvalue	rank	leading_edge	core_enrichment
GO:0048522	BP	GO:0048522	positive regulation of cellular process	127	0.431058089	1.938259657	6.59E-06	0.00296063	0.002477892	822	tags=50%, list=30%, signal=41%	LOC411907/LOC411907/LOC411907/LOC726179/LOC726179/LOC726179/LOC408645/LOC408645/LOC408645/LOC100576912/LOC100576912/LOC100576912/LOC724156/LOC724156/LOC724156/LOC408411/LOC408411/LOC408411/LOC409915/LOC409915/LOC409915/LOC410259/LOC410259/LOC410259/LOC413545/LOC413545/LOC413545/LOC412795/LOC412795/LOC412795/LOC408960/LOC408960/LOC408960/LOC410956/LOC410956/LOC410956/LOC410159/LOC410159/LOC410159/…	positive regulation of cellular process - 细胞过程的正向调控
GO:0048518	BP	GO:0048518	positive regulation of biological process	135	0.424952968	1.929154817	3.64E-06	0.00296063	0.002477892	822	tags=50%, list=30%, signal=41%	LOC411907/LOC411907/LOC411907/LOC726179/LOC726179/LOC726179/LOC408645/LOC408645/LOC408645/LOC100576912/LOC100576912/LOC100576912/LOC724156/LOC724156/LOC724156/LOC726393/LOC726393/LOC726393/LOC408411/LOC408411/LOC408411/LOC409915/LOC409915/LOC409915/LOC410259/LOC410259/LOC410259/LOC411011/LOC411011/LOC411011/LOC413545/LOC413545/LOC413545/LOC412795/LOC412795/LOC412795/LOC408960/LOC408960/LOC408960/…	positive regulation of biological process - 生物过程的正向调控
GO:0002165	BP	GO:0002165	instar larval or pupal development	65	0.49119056	1.983386363	6.40E-05	0.014364525	0.012022355	783	tags=54%, list=29%, signal=41%	LOC100576912/LOC100576912/LOC100576912/Cyp314a1/Cyp314a1/Cyp314a1/LOC724156/LOC724156/LOC724156/LOC408411/LOC408411/LOC408411/LOC411011/LOC411011/LOC411011/LOC724752/LOC724752/LOC724752/LOC409729/LOC409729/LOC409729/LOC410956/LOC410956/LOC410956/LOC410159/LOC410159/LOC410159/LOC552100/LOC552100/LOC552100/LOC408976/LOC408976/LOC408976/Usp/Usp/Usp/LOC410951/LOC410951/LOC410951/LOC408276/LOC408276/L…	instar larval or pupal development - 龄期幼虫或蛹的发育
GO:0009791	BP	GO:0009791	post-embryonic development	70	0.48348655	1.973705626	6.20E-05	0.014364525	0.012022355	783	tags=51%, list=29%, signal=40%	LOC408842/LOC408842/LOC408842/LOC100576912/LOC100576912/LOC100576912/Cyp314a1/Cyp314a1/Cyp314a1/LOC724156/LOC724156/LOC724156/LOC408411/LOC408411/LOC408411/LOC411011/LOC411011/LOC411011/LOC724752/LOC724752/LOC724752/LOC409729/LOC409729/LOC409729/LOC410956/LOC410956/LOC410956/LOC410159/LOC410159/LOC410159/LOC552100/LOC552100/LOC552100/LOC408976/LOC408976/LOC408976/Usp/Usp/Usp/LOC410951/LOC410951/L…	post-embryonic development - 胚后发育
GO:0007610	BP	GO:0007610	behavior	50	0.514106708	1.965609918	9.74E-05	0.017488245	0.014636745	531	tags=48%, list=19%, signal=41%	Adar/Adar/Adar/LOC411646/LOC411646/LOC411646/LOC409838/LOC409838/LOC409838/LOC411011/LOC411011/LOC411011/LOC725501/LOC725501/LOC725501/LOC413545/LOC413545/LOC413545/LOC409729/LOC409729/LOC409729/LOC552100/LOC552100/LOC552100/LOC408976/LOC408976/LOC408976/Nipped-B/Nipped-B/Nipped-B/LOC552818/LOC552818/LOC552818/Camkii/Camkii/Camkii/LOC410951/LOC410951/LOC410951/LOC726928/LOC726928/LOC726928/LOC408…	behavior - 行为
GO:0035239	BP	GO:0035239	tube morphogenesis	52	0.511711151	1.985542901	0.000147347	0.022052934	0.01845715	783	tags=56%, list=29%, signal=42%	LOC408821/LOC408821/LOC408821/LOC724156/LOC724156/LOC724156/LOC411011/LOC411011/LOC411011/LOC412795/LOC412795/LOC412795/LOC409729/LOC409729/LOC409729/LOC410956/LOC410956/LOC410956/LOC410159/LOC410159/LOC410159/LOC552100/LOC552100/LOC552100/LOC408976/LOC408976/LOC408976/LOC410951/LOC410951/LOC410951/LOC413677/LOC413677/LOC413677/LOC408793/LOC408793/LOC408793/LOC412243/LOC412243/LOC412243/LOC410399…	tube morphogenesis - 管状结构的形态发生
GO:0009891	BP	GO:0009891	positive regulation of biosynthetic process	44	0.517759334	1.932382625	0.000389465	0.024907202	0.020846023	735	tags=57%, list=27%, signal=44%	LOC411907/LOC411907/LOC411907/LOC726179/LOC726179/LOC726179/LOC100576912/LOC100576912/LOC100576912/LOC724156/LOC724156/LOC724156/LOC408411/LOC408411/LOC408411/LOC410259/LOC410259/LOC410259/LOC552100/LOC552100/LOC552100/Nipped-B/Nipped-B/Nipped-B/LOC727447/LOC727447/LOC727447/Usp/Usp/Usp/LOC410951/LOC410951/LOC410951/LOC726928/LOC726928/LOC726928/LOC726597/LOC726597/LOC726597/LOC408298/LOC408298/L…	positive regulation of biosynthetic process - 生物合成过程的正向调控
GO:0031328	BP	GO:0031328	positive regulation of cellular biosynthetic process	44	0.517759334	1.932382625	0.000389465	0.024907202	0.020846023	735	tags=57%, list=27%, signal=44%	LOC411907/LOC411907/LOC411907/LOC726179/LOC726179/LOC726179/LOC100576912/LOC100576912/LOC100576912/LOC724156/LOC724156/LOC724156/LOC408411/LOC408411/LOC408411/LOC410259/LOC410259/LOC410259/LOC552100/LOC552100/LOC552100/Nipped-B/Nipped-B/Nipped-B/LOC727447/LOC727447/LOC727447/Usp/Usp/Usp/LOC410951/LOC410951/LOC410951/LOC726928/LOC726928/LOC726928/LOC726597/LOC726597/LOC726597/LOC408298/LOC408298/L…	positive regulation of cellular biosynthetic process - 细胞生物合成过程的正向调控
GO:0010557	BP	GO:0010557	positive regulation of macromolecule biosynthetic process	39	0.539766054	1.928458169	0.000237652	0.024907202	0.020846023	573	tags=54%, list=21%, signal=44%	LOC411907/LOC411907/LOC411907/LOC726179/LOC726179/LOC726179/LOC100576912/LOC100576912/LOC100576912/LOC724156/LOC724156/LOC724156/LOC408411/LOC408411/LOC408411/LOC410259/LOC410259/LOC410259/LOC552100/LOC552100/LOC552100/Nipped-B/Nipped-B/Nipped-B/LOC727447/LOC727447/LOC727447/Usp/Usp/Usp/LOC410951/LOC410951/LOC410951/LOC726928/LOC726928/LOC726928/LOC726597/LOC726597/LOC726597/LOC408298/LOC408298/L…	positive regulation of macromolecule biosynthetic process - 大分子生物合成过程的正向调控
GO:0010608	BP	GO:0010608	post-transcriptional regulation of gene expression	17	0.677326973	1.909862779	0.000532178	0.024907202	0.020846023	339	tags=53%, list=12%, signal=47%	Adar/Adar/Adar/LOC411907/LOC411907/LOC411907/LOC413416/LOC413416/LOC413416/LOC411646/LOC411646/LOC411646/LOC412853/LOC412853/LOC412853/LOC410951/LOC410951/LOC410951/LOC408276/LOC408276/LOC408276/LOC726928/LOC726928/LOC726928/LOC408298/LOC408298/LOC408298	post-transcriptional regulation of gene expression - 基因表达的转录后调控
GO:0003729	MF	GO:0003729	mRNA binding	15	0.702822818	1.887504986	0.000568953	0.024907202	0.020846023	339	tags=53%, list=12%, signal=48%	LOC411907/LOC411907/LOC411907/LOC413416/LOC413416/LOC413416/LOC409092/LOC409092/LOC409092/LOC409915/LOC409915/LOC409915/LOC412853/LOC412853/LOC412853/LOC410951/LOC410951/LOC410951/LOC726928/LOC726928/LOC726928/LOC408298/LOC408298/LOC408298	mRNA binding - mRNA结合
GO:0035114	BP	GO:0035114	imaginal disc-derived appendage morphogenesis	34	0.546066148	1.884100259	0.000614256	0.024907202	0.020846023	780	tags=59%, list=29%, signal=44%	LOC724156/LOC724156/LOC724156/LOC411011/LOC411011/LOC411011/LOC409729/LOC409729/LOC409729/LOC410956/LOC410956/LOC410956/LOC410159/LOC410159/LOC410159/LOC552100/LOC552100/LOC552100/LOC408976/LOC408976/LOC408976/LOC410951/LOC410951/LOC410951/LOC413677/LOC413677/LOC413677/LOC412243/LOC412243/LOC412243/LOC410399/LOC410399/LOC410399/LOC724851/LOC724851/LOC724851/LOC726541/LOC726541/LOC726541/LOC100578…	imaginal disc-derived appendage morphogenesis - 成虫盘来源的附属物形态发生
GO:0035120	BP	GO:0035120	post-embryonic appendage morphogenesis	34	0.546066148	1.884100259	0.000614256	0.024907202	0.020846023	780	tags=59%, list=29%, signal=44%	LOC724156/LOC724156/LOC724156/LOC411011/LOC411011/LOC411011/LOC409729/LOC409729/LOC409729/LOC410956/LOC410956/LOC410956/LOC410159/LOC410159/LOC410159/LOC552100/LOC552100/LOC552100/LOC408976/LOC408976/LOC408976/LOC410951/LOC410951/LOC410951/LOC413677/LOC413677/LOC413677/LOC412243/LOC412243/LOC412243/LOC410399/LOC410399/LOC410399/LOC724851/LOC724851/LOC724851/LOC726541/LOC726541/LOC726541/LOC100578…	post-embryonic appendage morphogenesis - 胚后附属物的形态发生
GO:0007560	BP	GO:0007560	imaginal disc morphogenesis	41	0.519784994	1.883691965	0.000564574	0.024907202	0.020846023	783	tags=56%, list=29%, signal=42%	LOC724156/LOC724156/LOC724156/LOC411011/LOC411011/LOC411011/LOC409729/LOC409729/LOC409729/LOC410956/LOC410956/LOC410956/LOC410159/LOC410159/LOC410159/LOC552100/LOC552100/LOC552100/LOC408976/LOC408976/LOC408976/LOC410951/LOC410951/LOC410951/LOC413677/LOC413677/LOC413677/LOC408793/LOC408793/LOC408793/LOC412243/LOC412243/LOC412243/LOC410399/LOC410399/LOC410399/LOC724851/LOC724851/LOC724851/LOC726541…	imaginal disc morphogenesis - 成虫盘的形态发生
GO:0048563	BP	GO:0048563	post-embryonic animal organ morphogenesis	41	0.519784994	1.883691965	0.000564574	0.024907202	0.020846023	783	tags=56%, list=29%, signal=42%	LOC724156/LOC724156/LOC724156/LOC411011/LOC411011/LOC411011/LOC409729/LOC409729/LOC409729/LOC410956/LOC410956/LOC410956/LOC410159/LOC410159/LOC410159/LOC552100/LOC552100/LOC552100/LOC408976/LOC408976/LOC408976/LOC410951/LOC410951/LOC410951/LOC413677/LOC413677/LOC413677/LOC408793/LOC408793/LOC408793/LOC412243/LOC412243/LOC412243/LOC410399/LOC410399/LOC410399/LOC724851/LOC724851/LOC724851/LOC726541…	post-embryonic animal organ morphogenesis - 胚后动物器官的形态发生
GO:0051276	BP	GO:0051276	chromosome organization	41	0.516330275	1.871172123	0.000637935	0.024907202	0.020846023	834	tags=63%, list=30%, signal=46%	LOC724687/LOC724687/LOC724687/LOC413793/LOC413793/LOC413793/LOC413691/LOC413691/LOC413691/LOC413545/LOC413545/LOC413545/LOC408976/LOC408976/LOC408976/Nipped-B/Nipped-B/Nipped-B/LOC727447/LOC727447/LOC727447/LOC408276/LOC408276/LOC408276/LOC552245/LOC552245/LOC552245/LOC408793/LOC408793/LOC408793/LOC409590/LOC409590/LOC409590/LOC411727/LOC411727/LOC411727/LOC409576/LOC409576/LOC409576/LOC552828/LO…	chromosome organization - 染色体组织
GO:0031325	BP	GO:0031325	positive regulation of cellular metabolic process	65	0.452921874	1.828860614	0.000461453	0.024907202	0.020846023	735	tags=51%, list=27%, signal=40%	LOC411907/LOC411907/LOC411907/LOC726179/LOC726179/LOC726179/LOC100576912/LOC100576912/LOC100576912/LOC724156/LOC724156/LOC724156/LOC408411/LOC408411/LOC408411/LOC410259/LOC410259/LOC410259/LOC552100/LOC552100/LOC552100/LOC408976/LOC408976/LOC408976/Nipped-B/Nipped-B/Nipped-B/LOC727447/LOC727447/LOC727447/Usp/Usp/Usp/LOC410951/LOC410951/LOC410951/LOC726928/LOC726928/LOC726928/LOC726597/LOC726597/L…	positive regulation of cellular metabolic process - 细胞代谢过程的正向调控
GO:0051173	BP	GO:0051173	positive regulation of nitrogen compound metabolic process	61	0.458979157	1.827118293	0.000510927	0.024907202	0.020846023	735	tags=51%, list=27%, signal=40%	LOC411907/LOC411907/LOC411907/LOC726179/LOC726179/LOC726179/LOC100576912/LOC100576912/LOC100576912/LOC724156/LOC724156/LOC724156/LOC408411/LOC408411/LOC408411/LOC410259/LOC410259/LOC410259/LOC552100/LOC552100/LOC552100/LOC408976/LOC408976/LOC408976/Nipped-B/Nipped-B/Nipped-B/LOC727447/LOC727447/LOC727447/Usp/Usp/Usp/LOC410951/LOC410951/LOC410951/LOC726928/LOC726928/LOC726928/LOC726597/LOC726597/L…	positive regulation of nitrogen compound metabolic process - 氮化合物代谢过程的正向调控
GO:0009886	BP	GO:0009886	post-embryonic animal morphogenesis	50	0.477020347	1.823815779	0.000631333	0.024907202	0.020846023	783	tags=54%, list=29%, signal=41%	LOC724156/LOC724156/LOC724156/LOC411011/LOC411011/LOC411011/LOC409729/LOC409729/LOC409729/LOC410956/LOC410956/LOC410956/LOC410159/LOC410159/LOC410159/LOC552100/LOC552100/LOC552100/LOC408976/LOC408976/LOC408976/LOC410951/LOC410951/LOC410951/LOC408276/LOC408276/LOC408276/LOC413677/LOC413677/LOC413677/LOC408793/LOC408793/LOC408793/LOC412243/LOC412243/LOC412243/LOC410399/LOC410399/LOC410399/LOC724851…	post-embryonic animal morphogenesis - 胚后动物形态发生
GO:0010468	BP	GO:0010468	regulation of gene expression	107	0.393435125	1.725217813	0.000444707	0.024907202	0.020846023	813	tags=50%, list=30%, signal=39%	Adar/Adar/Adar/LOC411907/LOC411907/LOC411907/LOC726179/LOC726179/LOC726179/LOC413416/LOC413416/LOC413416/Err/Err/Err/LOC100576912/LOC100576912/LOC100576912/LOC409092/LOC409092/LOC409092/LOC411646/LOC411646/LOC411646/LOC409838/LOC409838/LOC409838/LOC724156/LOC724156/LOC724156/LOC408411/LOC408411/LOC408411/LOC413793/LOC413793/LOC413793/LOC409915/LOC409915/LOC409915/LOC412853/LOC412853/LOC412853/LOC…	regulation of gene expression - 基因表达调控
GO:0005634	CC	GO:0005634	nucleus	166	0.357798029	1.69326309	0.000270394	0.024907202	0.020846023	813	tags=45%, list=30%, signal=38%	LOC411907/LOC411907/LOC411907/LOC726179/LOC726179/LOC726179/Err/Err/Err/LOC408842/LOC408842/LOC408842/LOC100576912/LOC100576912/LOC100576912/LOC409838/LOC409838/LOC409838/LOC724156/LOC724156/LOC724156/LOC408411/LOC408411/LOC408411/LOC408905/LOC408905/LOC408905/LOC724687/LOC724687/LOC724687/LOC413793/LOC413793/LOC413793/LOC409915/LOC409915/LOC409915/LOC410259/LOC410259/LOC410259/LOC413691/LOC41369…	nucleus - 细胞核
GO:0050789	BP	GO:0050789	regulation of biological process	273	0.305337267	1.516886723	0.000469101	0.024907202	0.020846023	1032	tags=48%, list=38%, signal=43%	Adar/Adar/Adar/LOC411907/LOC411907/LOC411907/LOC726179/LOC726179/LOC726179/LOC411213/LOC411213/LOC411213/LOC413416/LOC413416/LOC413416/Err/Err/Err/LOC408645/LOC408645/LOC408645/LOC408842/LOC408842/LOC408842/LOC100576912/LOC100576912/LOC100576912/LOC409092/LOC409092/LOC409092/LOC411646/LOC411646/LOC411646/LOC409838/LOC409838/LOC409838/LOC724156/LOC724156/LOC724156/LOC726241/LOC726241/LOC726241/LOC…	regulation of biological process - 生物过程调控
GO:0050794	BP	GO:0050794	regulation of cellular process	264	0.304326148	1.511681958	0.000370053	0.024907202	0.020846023	1032	tags=49%, list=38%, signal=43%	Adar/Adar/Adar/LOC411907/LOC411907/LOC411907/LOC726179/LOC726179/LOC726179/LOC411213/LOC411213/LOC411213/LOC413416/LOC413416/LOC413416/Err/Err/Err/LOC408645/LOC408645/LOC408645/LOC408842/LOC408842/LOC408842/LOC100576912/LOC100576912/LOC100576912/LOC411646/LOC411646/LOC411646/LOC409838/LOC409838/LOC409838/LOC724156/LOC724156/LOC724156/LOC726241/LOC726241/LOC726241/LOC726393/LOC726393/LOC726393/LOC…	regulation of cellular process - 细胞过程调控
GO:0045935	BP	GO:0045935	positive regulation of nucleobase-containing compound metabolic process	39	0.514323376	1.837557416	0.00076025	0.026257858	0.021976451	735	tags=56%, list=27%, signal=43%	LOC726179/LOC726179/LOC726179/LOC100576912/LOC100576912/LOC100576912/LOC724156/LOC724156/LOC724156/LOC408411/LOC408411/LOC408411/LOC410259/LOC410259/LOC410259/LOC552100/LOC552100/LOC552100/Nipped-B/Nipped-B/Nipped-B/LOC727447/LOC727447/LOC727447/Usp/Usp/Usp/LOC410951/LOC410951/LOC410951/LOC726597/LOC726597/LOC726597/LOC408298/LOC408298/LOC408298/LOC408793/LOC408793/LOC408793/LOC410399/LOC410399/L…	positive regulation of nucleobase-containing compound metabolic process - 含碱基化合物代谢过程的正向调控
GO:0005694	CC	GO:0005694	chromosome	40	0.510275556	1.836099605	0.000711684	0.026257858	0.021976451	834	tags=60%, list=30%, signal=44%	LOC100576912/LOC100576912/LOC100576912/LOC408905/LOC408905/LOC408905/LOC413793/LOC413793/LOC413793/LOC413691/LOC413691/LOC413691/Nipped-B/Nipped-B/Nipped-B/LOC727447/LOC727447/LOC727447/Usp/Usp/Usp/LOC552245/LOC552245/LOC552245/LOC725611/LOC725611/LOC725611/LOC409576/LOC409576/LOC409576/LOC725317/LOC725317/LOC725317/LOC413309/LOC413309/LOC413309/LOC100577899/LOC100577899/LOC100577899/LOC412863/LO…	chromosome - 染色体
GO:0090304	BP	GO:0090304	nucleic acid metabolic process	135	0.359471636	1.631889858	0.000755794	0.026257858	0.021976451	813	tags=44%, list=30%, signal=36%	Adar/Adar/Adar/LOC411907/LOC411907/LOC411907/LOC726179/LOC726179/LOC726179/Err/Err/Err/LOC100576912/LOC100576912/LOC100576912/LOC409092/LOC409092/LOC409092/LOC411646/LOC411646/LOC411646/LOC409838/LOC409838/LOC409838/LOC724156/LOC724156/LOC724156/LOC726241/LOC726241/LOC726241/LOC408411/LOC408411/LOC408411/LOC408905/LOC408905/LOC408905/LOC413793/LOC413793/LOC413793/LOC409915/LOC409915/LOC409915/LOC…	nucleic acid metabolic process - 核酸代谢过程
GO:0048569	BP	GO:0048569	post-embryonic animal organ development	47	0.49218786	1.872535919	0.000985506	0.03051669	0.025540871	783	tags=51%, list=29%, signal=38%	LOC408842/LOC408842/LOC408842/LOC724156/LOC724156/LOC724156/LOC411011/LOC411011/LOC411011/LOC409729/LOC409729/LOC409729/LOC410956/LOC410956/LOC410956/LOC410159/LOC410159/LOC410159/LOC552100/LOC552100/LOC552100/LOC408976/LOC408976/LOC408976/LOC410951/LOC410951/LOC410951/LOC413677/LOC413677/LOC413677/LOC408793/LOC408793/LOC408793/LOC412243/LOC412243/LOC412243/LOC410399/LOC410399/LOC410399/LOC724851…	post-embryonic animal organ development - 胚后动物器官发育
GO:0031981	CC	GO:0031981	nuclear lumen	57	0.45394942	1.770784547	0.000938138	0.03051669	0.025540871	897	tags=49%, list=33%, signal=35%	LOC408842/LOC408842/LOC408842/LOC409838/LOC409838/LOC409838/LOC408905/LOC408905/LOC408905/LOC724687/LOC724687/LOC724687/LOC413793/LOC413793/LOC413793/LOC410159/LOC410159/LOC410159/LOC408976/LOC408976/LOC408976/LOC727447/LOC727447/LOC727447/LOC408276/LOC408276/LOC408276/LOC552245/LOC552245/LOC552245/LOC725611/LOC725611/LOC725611/LOC413874/LOC413874/LOC413874/LOC411727/LOC411727/LOC411727/LOC725317…	nuclear lumen - 核腔
GO:0019222	BP	GO:0019222	regulation of metabolic process	151	0.33719904	1.569998388	0.000969819	0.03051669	0.025540871	813	tags=43%, list=30%, signal=36%	Adar/Adar/Adar/LOC411907/LOC411907/LOC411907/LOC726179/LOC726179/LOC726179/LOC413416/LOC413416/LOC413416/Err/Err/Err/LOC100576912/LOC100576912/LOC100576912/LOC409092/LOC409092/LOC409092/LOC411646/LOC411646/LOC411646/LOC409838/LOC409838/LOC409838/LOC724156/LOC724156/LOC724156/LOC408411/LOC408411/LOC408411/LOC413793/LOC413793/LOC413793/LOC409915/LOC409915/LOC409915/LOC412853/LOC412853/LOC412853/LOC…	regulation of metabolic process - 代谢过程调控
GO:0051049	BP	GO:0051049	regulation of transport	27	0.571678773	1.858769017	0.001038597	0.031088678	0.026019594	783	tags=67%, list=29%, signal=49%	LOC408842/LOC408842/LOC408842/LOC726393/LOC726393/LOC726393/LOC409915/LOC409915/LOC409915/LOC412853/LOC412853/LOC412853/LOC412795/LOC412795/LOC412795/LOC408976/LOC408976/LOC408976/LOC552749/LOC552749/LOC552749/LOC409127/LOC409127/LOC409127/LOC410510/LOC410510/LOC410510/Amih/Amih/Amih/LOC408964/LOC408964/LOC408964/LOC725609/LOC725609/LOC725609/LOC408337/LOC408337/LOC408337/LOC409933/LOC409933/LOC4…	regulation of transport - 转运调控
GO:0060562	BP	GO:0060562	epithelial tube morphogenesis	46	0.502697582	1.90324806	0.00116295	0.033571102	0.028097254	783	tags=54%, list=29%, signal=41%	LOC408821/LOC408821/LOC408821/LOC724156/LOC724156/LOC724156/LOC411011/LOC411011/LOC411011/LOC409729/LOC409729/LOC409729/LOC410956/LOC410956/LOC410956/LOC410159/LOC410159/LOC410159/LOC552100/LOC552100/LOC552100/LOC408976/LOC408976/LOC408976/LOC410951/LOC410951/LOC410951/LOC413677/LOC413677/LOC413677/LOC408793/LOC408793/LOC408793/LOC412243/LOC412243/LOC412243/LOC410399/LOC410399/LOC410399/LOC724851…	epithelial tube morphogenesis - 上皮管的形态发生
GO:0048737	BP	GO:0048737	imaginal disc-derived appendage development	35	0.531624905	1.863633773	0.001196298	0.033571102	0.028097254	780	tags=57%, list=29%, signal=42%	LOC724156/LOC724156/LOC724156/LOC411011/LOC411011/LOC411011/LOC409729/LOC409729/LOC409729/LOC410956/LOC410956/LOC410956/LOC410159/LOC410159/LOC410159/LOC552100/LOC552100/LOC552100/LOC408976/LOC408976/LOC408976/LOC410951/LOC410951/LOC410951/LOC413677/LOC413677/LOC413677/LOC412243/LOC412243/LOC412243/LOC410399/LOC410399/LOC410399/LOC724851/LOC724851/LOC724851/LOC726541/LOC726541/LOC726541/LOC100578…	imaginal disc-derived appendage development - 成虫盘来源的附属物发育
GO:0010467	BP	GO:0010467	gene expression	158	0.333002575	1.558632278	0.001312112	0.035705356	0.029883512	813	tags=39%, list=30%, signal=33%	Adar/Adar/Adar/LOC411907/LOC411907/LOC411907/LOC724287/LOC724287/LOC724287/LOC726179/LOC726179/LOC726179/LOC413416/LOC413416/LOC413416/Err/Err/Err/LOC100576912/LOC100576912/LOC100576912/LOC409092/LOC409092/LOC409092/LOC411646/LOC411646/LOC411646/LOC409838/LOC409838/LOC409838/LOC724156/LOC724156/LOC724156/LOC408411/LOC408411/LOC408411/LOC408905/LOC408905/LOC408905/LOC413793/LOC413793/LOC413793/LOC…	gene expression - 基因表达
GO:0048707	BP	GO:0048707	instar larval or pupal morphogenesis	49	0.471255324	1.803566299	0.00144102	0.036972444	0.030943999	783	tags=53%, list=29%, signal=40%	LOC724156/LOC724156/LOC724156/LOC411011/LOC411011/LOC411011/LOC409729/LOC409729/LOC409729/LOC410956/LOC410956/LOC410956/LOC410159/LOC410159/LOC410159/LOC552100/LOC552100/LOC552100/LOC408976/LOC408976/LOC408976/LOC410951/LOC410951/LOC410951/LOC408276/LOC408276/LOC408276/LOC413677/LOC413677/LOC413677/LOC408793/LOC408793/LOC408793/LOC412243/LOC412243/LOC412243/LOC410399/LOC410399/LOC410399/LOC724851…	instar larval or pupal morphogenesis - 龄期幼虫或蛹的形态发生
GO:0002009	BP	GO:0002009	morphogenesis of an epithelium	60	0.444177355	1.7648773	0.001426892	0.036972444	0.030943999	783	tags=52%, list=29%, signal=39%	LOC411907/LOC411907/LOC411907/Cyp314a1/Cyp314a1/Cyp314a1/LOC408821/LOC408821/LOC408821/LOC724156/LOC724156/LOC724156/LOC411011/LOC411011/LOC411011/LOC409729/LOC409729/LOC409729/LOC410956/LOC410956/LOC410956/LOC410159/LOC410159/LOC410159/LOC552100/LOC552100/LOC552100/LOC408976/LOC408976/LOC408976/LOC410951/LOC410951/LOC410951/LOC413677/LOC413677/LOC413677/LOC409127/LOC409127/LOC409127/LOC413246/LO…	morphogenesis of an epithelium - 上皮的形态发生
GO:0006325	BP	GO:0006325	chromatin organization	36	0.506617257	1.794606089	0.001528006	0.038115266	0.031900481	804	tags=61%, list=29%, signal=45%	LOC411646/LOC411646/LOC411646/LOC413793/LOC413793/LOC413793/LOC413545/LOC413545/LOC413545/Nipped-B/Nipped-B/Nipped-B/LOC727447/LOC727447/LOC727447/LOC408276/LOC408276/LOC408276/LOC552245/LOC552245/LOC552245/LOC408298/LOC408298/LOC408298/LOC408793/LOC408793/LOC408793/LOC409590/LOC409590/LOC409590/LOC411727/LOC411727/LOC411727/LOC552828/LOC552828/LOC552828/LOC412863/LOC412863/LOC412863/LOC411600/LO…	chromatin organization - 染色质组织
GO:0060255	BP	GO:0060255	regulation of macromolecule metabolic process	138	0.345107192	1.573755838	0.00159038	0.038598959	0.032305306	813	tags=44%, list=30%, signal=37%	Adar/Adar/Adar/LOC411907/LOC411907/LOC411907/LOC726179/LOC726179/LOC726179/LOC413416/LOC413416/LOC413416/Err/Err/Err/LOC100576912/LOC100576912/LOC100576912/LOC409092/LOC409092/LOC409092/LOC411646/LOC411646/LOC411646/LOC409838/LOC409838/LOC409838/LOC724156/LOC724156/LOC724156/LOC408411/LOC408411/LOC408411/LOC413793/LOC413793/LOC413793/LOC409915/LOC409915/LOC409915/LOC412853/LOC412853/LOC412853/LOC…	regulation of macromolecule metabolic process - 大分子代谢过程调控
GO:0010628	BP	GO:0010628	positive regulation of gene expression	43	0.484616624	1.783762184	0.001724795	0.040759619	0.034113665	573	tags=51%, list=21%, signal=42%	LOC411907/LOC411907/LOC411907/LOC726179/LOC726179/LOC726179/LOC100576912/LOC100576912/LOC100576912/LOC724156/LOC724156/LOC724156/LOC408411/LOC408411/LOC408411/LOC409915/LOC409915/LOC409915/LOC410259/LOC410259/LOC410259/LOC552100/LOC552100/LOC552100/Nipped-B/Nipped-B/Nipped-B/LOC727447/LOC727447/LOC727447/Usp/Usp/Usp/LOC410951/LOC410951/LOC410951/LOC726928/LOC726928/LOC726928/LOC408298/LOC408298/L…	positive regulation of gene expression - 基因表达的正向调控
GO:0016071	BP	GO:0016071	mRNA metabolic process	29	0.550380743	1.835007997	0.001890639	0.042465471	0.035541374	339	tags=38%, list=12%, signal=34%	Adar/Adar/Adar/LOC411907/LOC411907/LOC411907/LOC409092/LOC409092/LOC409092/LOC411646/LOC411646/LOC411646/LOC409838/LOC409838/LOC409838/LOC408905/LOC408905/LOC408905/LOC409915/LOC409915/LOC409915/LOC410951/LOC410951/LOC410951/LOC409522/LOC409522/LOC409522/LOC726928/LOC726928/LOC726928/LOC408298/LOC408298/LOC408298	mRNA metabolic process - mRNA代谢过程
GO:0032501	BP	GO:0032501	multicellular organismal process	259	0.284113734	1.403250787	0.001891558	0.042465471	0.035541374	750	tags=37%, list=27%, signal=38%	Adar/Adar/Adar/LOC725920/LOC725920/LOC725920/LOC411907/LOC411907/LOC411907/LOC724287/LOC724287/LOC724287/Err/Err/Err/LOC408842/LOC408842/LOC408842/LOC100576912/LOC100576912/LOC100576912/Cyp314a1/Cyp314a1/Cyp314a1/LOC408821/LOC408821/LOC408821/LOC411646/LOC411646/LOC411646/LOC409838/LOC409838/LOC409838/LOC724156/LOC724156/LOC724156/LOC408411/LOC408411/LOC408411/LOC413793/LOC413793/LOC413793/LOC412…	multicellular organismal process - 多细胞有机体过程
GO:0035107	BP	GO:0035107	appendage morphogenesis	35	0.513646356	1.800609202	0.002319301	0.044807265	0.037501333	780	tags=57%, list=29%, signal=42%	LOC724156/LOC724156/LOC724156/LOC411011/LOC411011/LOC411011/LOC409729/LOC409729/LOC409729/LOC410956/LOC410956/LOC410956/LOC410159/LOC410159/LOC410159/LOC552100/LOC552100/LOC552100/LOC408976/LOC408976/LOC408976/LOC410951/LOC410951/LOC410951/LOC413677/LOC413677/LOC413677/LOC412243/LOC412243/LOC412243/LOC410399/LOC410399/LOC410399/LOC724851/LOC724851/LOC724851/LOC726541/LOC726541/LOC726541/LOC100578…	appendage morphogenesis - 附属物形态发生
GO:0045893	BP	GO:0045893	positive regulation of DNA-templated transcription	34	0.515100706	1.777259728	0.002395043	0.044807265	0.037501333	573	tags=50%, list=21%, signal=41%	LOC726179/LOC726179/LOC726179/LOC100576912/LOC100576912/LOC100576912/LOC724156/LOC724156/LOC724156/LOC408411/LOC408411/LOC408411/LOC410259/LOC410259/LOC410259/LOC552100/LOC552100/LOC552100/Nipped-B/Nipped-B/Nipped-B/LOC727447/LOC727447/LOC727447/Usp/Usp/Usp/LOC410951/LOC410951/LOC410951/LOC408793/LOC408793/LOC408793/LOC410399/LOC410399/LOC410399/LOC552828/LOC552828/LOC552828/LOC724851/LOC724851/L…	positive regulation of DNA-templated transcription - DNA模板转录的正向调控
GO:1902680	BP	GO:1902680	positive regulation of RNA biosynthetic process	34	0.515100706	1.777259728	0.002395043	0.044807265	0.037501333	573	tags=50%, list=21%, signal=41%	LOC726179/LOC726179/LOC726179/LOC100576912/LOC100576912/LOC100576912/LOC724156/LOC724156/LOC724156/LOC408411/LOC408411/LOC408411/LOC410259/LOC410259/LOC410259/LOC552100/LOC552100/LOC552100/Nipped-B/Nipped-B/Nipped-B/LOC727447/LOC727447/LOC727447/Usp/Usp/Usp/LOC410951/LOC410951/LOC410951/LOC408793/LOC408793/LOC408793/LOC410399/LOC410399/LOC410399/LOC552828/LOC552828/LOC552828/LOC724851/LOC724851/L…	positive regulation of RNA biosynthetic process - RNA生物合成过程的正向调控
GO:1903508	BP	GO:1903508	positive regulation of nucleic acid-templated transcription	34	0.515100706	1.777259728	0.002395043	0.044807265	0.037501333	573	tags=50%, list=21%, signal=41%	LOC726179/LOC726179/LOC726179/LOC100576912/LOC100576912/LOC100576912/LOC724156/LOC724156/LOC724156/LOC408411/LOC408411/LOC408411/LOC410259/LOC410259/LOC410259/LOC552100/LOC552100/LOC552100/Nipped-B/Nipped-B/Nipped-B/LOC727447/LOC727447/LOC727447/Usp/Usp/Usp/LOC410951/LOC410951/LOC410951/LOC408793/LOC408793/LOC408793/LOC410399/LOC410399/LOC410399/LOC552828/LOC552828/LOC552828/LOC724851/LOC724851/L…	positive regulation of nucleic acid-templated transcription - 核酸模板转录的正向调控
GO:0048729	BP	GO:0048729	tissue morphogenesis	62	0.442461533	1.770738295	0.002084686	0.044807265	0.037501333	783	tags=52%, list=29%, signal=40%	LOC411907/LOC411907/LOC411907/Cyp314a1/Cyp314a1/Cyp314a1/LOC408821/LOC408821/LOC408821/LOC724156/LOC724156/LOC724156/LOC411011/LOC411011/LOC411011/LOC409729/LOC409729/LOC409729/LOC408960/LOC408960/LOC408960/LOC410956/LOC410956/LOC410956/LOC410159/LOC410159/LOC410159/LOC552100/LOC552100/LOC552100/LOC408976/LOC408976/LOC408976/LOC410951/LOC410951/LOC410951/LOC413677/LOC413677/LOC413677/LOC409127/LO…	tissue morphogenesis - 组织的形态发生
GO:0009953	BP	GO:0009953	dorsal/ventral pattern formation	23	0.569051406	1.760530102	0.002272075	0.044807265	0.037501333	396	tags=39%, list=14%, signal=34%	LOC411907/LOC411907/LOC411907/LOC100576912/LOC100576912/LOC100576912/LOC102656354/LOC102656354/LOC102656354/LOC409729/LOC409729/LOC409729/LOC410956/LOC410956/LOC410956/LOC410159/LOC410159/LOC410159/LOC551846/LOC551846/LOC551846/LOC411012/LOC411012/LOC411012/LOC408793/LOC408793/LOC408793	dorsal/ventral pattern formation - 背腹图式形成
GO:0007017	BP	GO:0007017	microtubule-based process	39	0.492254768	1.758711429	0.002219505	0.044807265	0.037501333	963	tags=62%, list=35%, signal=42%	LOC413416/LOC413416/LOC413416/LOC409838/LOC409838/LOC409838/LOC724687/LOC724687/LOC724687/LOC408976/LOC408976/LOC408976/LOC413170/LOC413170/LOC413170/LOC410348/LOC410348/LOC410348/LOC412131/LOC412131/LOC412131/LOC410273/LOC410273/LOC410273/LOC410263/LOC410263/LOC410263/LOC409590/LOC409590/LOC409590/LOC409576/LOC409576/LOC409576/LOC409483/LOC409483/LOC409483/LOC410545/LOC410545/LOC410545/LOC413063…	microtubule-based process - 基于微管的过程
GO:0009892	BP	GO:0009892	negative regulation of metabolic process	71	0.410834201	1.677453991	0.002333892	0.044807265	0.037501333	630	tags=42%, list=23%, signal=35%	Adar/Adar/Adar/LOC411907/LOC411907/LOC411907/LOC413416/LOC413416/LOC413416/LOC409092/LOC409092/LOC409092/LOC411646/LOC411646/LOC411646/LOC724156/LOC724156/LOC724156/LOC409915/LOC409915/LOC409915/LOC412853/LOC412853/LOC412853/LOC410259/LOC410259/LOC410259/LOC413545/LOC413545/LOC413545/LOC409729/LOC409729/LOC409729/LOC409983/LOC409983/LOC409983/LOC552100/LOC552100/LOC552100/LOC408976/LOC408976/LOC4…	negative regulation of metabolic process - 代谢过程的负向调控
GO:0016070	BP	GO:0016070	RNA metabolic process	124	0.356908805	1.600531703	0.002545188	0.046644473	0.03903898	813	tags=44%, list=30%, signal=35%	Adar/Adar/Adar/LOC411907/LOC411907/LOC411907/LOC726179/LOC726179/LOC726179/Err/Err/Err/LOC100576912/LOC100576912/LOC100576912/LOC409092/LOC409092/LOC409092/LOC411646/LOC411646/LOC411646/LOC409838/LOC409838/LOC409838/LOC724156/LOC724156/LOC724156/LOC726241/LOC726241/LOC726241/LOC408411/LOC408411/LOC408411/LOC408905/LOC408905/LOC408905/LOC413793/LOC413793/LOC413793/LOC409915/LOC409915/LOC409915/LOC…	RNA metabolic process - RNA代谢过程
