# Supplementary material for: Time-series transcriptomics and alternative splicing analysis of embryonic development of the asian honeybee (Apis cerana)
Source: Front Genet. 2025 Oct 2;16:1665548. doi: 10.3389/fgene.2025.1665548 (PMC12528113; doi:10.3389/fgene.2025.1665548)
Supplement: Supplementary file 4 [file DataSheet3.csv]

Supplemental Table S3: GO of cluster 3
ONTOLOGY	ID	Description	GeneRatio	BgRatio	pvalue	p.adjust	qvalue	geneID	Count	Decription_Chinese
BP	GO:1901568	fatty acid derivative metabolic process	7/374	12/5237	5.19E-06	0.010996276	0.010799353	LOC409306/LOC411105/LOC552110/LOC726625/LOC409157/LOC412986/LOC409515	7	脂肪酸衍生物代谢过程
BP	GO:1901570	fatty acid derivative biosynthetic process	6/374	10/5237	2.09E-05	0.022179382	0.02178219	LOC409306/LOC411105/LOC552110/LOC726625/LOC412986/LOC409515	6	脂肪酸衍生物生物合成过程
BP	GO:0016053	organic acid biosynthetic process	15/374	70/5237	9.22E-05	0.048858183	0.047983223	LOC409109/Tpi/LOC411796/LOC725031/GlnS/LOC113218957/LOC411105/LOC412675/LOC550785/LOC411576/LOC726625/LOC413627/LOC409638/LOC551005/LOC409515	15	有机酸生物合成过程
BP	GO:0046394	carboxylic acid biosynthetic process	15/374	70/5237	9.22E-05	0.048858183	0.047983223	LOC409109/Tpi/LOC411796/LOC725031/GlnS/LOC113218957/LOC411105/LOC412675/LOC550785/LOC411576/LOC726625/LOC413627/LOC409638/LOC551005/LOC409515	15	羧酸生物合成过程
