# Supplementary material for: Time-series transcriptomics and alternative splicing analysis of embryonic development of the asian honeybee (Apis cerana)
Source: Front Genet. 2025 Oct 2;16:1665548. doi: 10.3389/fgene.2025.1665548 (PMC12528113; doi:10.3389/fgene.2025.1665548)
Supplement: Supplementary file 6 [file DataSheet8.csv]

Supplemental Table S8:Go of cluster 10
ONTOLOGY	ID	Description	GeneRatio	BgRatio	pvalue	p.adjust	qvalue	geneID	Count	Description_Chinese
BP	GO:0002181	cytoplasmic translation	28/424	99/5237	1.85E-09	3.85E-06	3.81E-06	LOC724631/LOC726270/LOC551870/LOC725147/LOC551867/RpL32/LOC724868/LOC551479/LOC552564/RpL35/LOC102654691/LOC408515/LOC413868/LOC726789/LOC409599/LOC413296/LOC552726/LOC724151/LOC408799/LOC726056/LOC725432/LOC552494/LOC726013/LOC724186/LOC552774/LOC409294/LOC724142/LOC413884	28	cytoplasmic translation - 细胞质翻译
BP	GO:0006412	translation	48/424	322/5237	1.69E-05	0.017633082	0.017455672	LOC724631/LOC107964319/LOC726270/LOC102656685/LOC113218582/LOC107965250/LOC551870/LOC725147/LOC102654365/LOC551867/LOC725620/RpL32/LOC552781/LOC724868/LOC413928/LOC113218892/LOC551479/LOC552564/LOC412367/RpL35/LOC411231/LOC102654691/LOC408515/LOC552526/LOC409961/LOC413868/LOC726789/LOC409599/LOC413484/LOC412473/LOC413296/LOC726294/LOC552726/LOC100578551/LOC724151/LOC408799/LOC724708/LOC726056/LOC…	48	translation - 翻译
BP	GO:0007447	imaginal disc pattern formation	20/424	91/5237	2.75E-05	0.019097916	0.018905769	LOC726842/LOC409822/LOC551863/LOC552479/LOC410009/LOC100577751/LOC113218545/LOC410351/LOC412916/LOC408951/LOC411086/LOC102656134/LOC410233/LOC724373/LOC100577393/LOC726247/LOC552545/LOC409095/LOC551349/LOC411009	20	imaginal disc pattern formation - 成虫盘图式形成
BP	GO:0043043	peptide biosynthetic process	50/424	359/5237	7.15E-05	0.027523146	0.027246231	LOC724631/LOC107964319/LOC726270/LOC102656685/LOC113218582/LOC107965250/LOC551870/LOC725147/LOC102654365/LOC551867/LOC552716/LOC725620/RpL32/LOC552781/LOC724868/LOC413928/LOC113218892/LOC551479/LOC552564/LOC412367/RpL35/LOC411231/LOC102654691/LOC408515/LOC552526/LOC409961/LOC413868/LOC726789/LOC409599/LOC413484/LOC412473/LOC413296/LOC726294/LOC552726/LOC100578551/LOC724151/LOC408799/LOC724930/LOC…	50	peptide biosynthetic process - 肽生物合成过程
BP	GO:0048737	imaginal disc-derived appendage development	44/424	304/5237	8.05E-05	0.027523146	0.027246231	LOC726842/LOC551970/LOC410386/LOC409753/LOC411276/LOC411820/LOC410718/LOC100577795/LOC410009/LOC100577751/LOC113218545/LOC102654533/Eyg/LOC410351/LOC412916/LOC410405/LOC408963/LOC411086/LOC412354/LOC102656465/LOC724322/LOC100577980/LOC724373/LOC724453/LOC100577393/LOC726247/LOC552677/LOC725273/LOC726671/LOC725003/LOC552545/LOC100578467/LOC725878/LOC726252/LOC409095/LOC551349/LOC102655661/LOC72646…	44	imaginal disc-derived appendage development - 成虫盘来源的附属物发育
BP	GO:0035114	imaginal disc-derived appendage morphogenesis	43/424	298/5237	0.000104614	0.027523146	0.027246231	LOC726842/LOC551970/LOC410386/LOC409753/LOC411276/LOC411820/LOC410718/LOC100577795/LOC410009/LOC100577751/LOC113218545/LOC102654533/Eyg/LOC410351/LOC412916/LOC410405/LOC408963/LOC411086/LOC412354/LOC102656465/LOC724322/LOC100577980/LOC724373/LOC724453/LOC100577393/LOC726247/LOC552677/LOC725273/LOC726671/LOC725003/LOC552545/LOC100578467/LOC725878/LOC726252/LOC409095/LOC551349/LOC102655661/LOC72646…	43	imaginal disc-derived appendage morphogenesis - 成虫盘来源的附属物形态发生
BP	GO:0048736	appendage development	44/424	308/5237	0.000110037	0.027523146	0.027246231	LOC726842/LOC551970/LOC410386/LOC409753/LOC411276/LOC411820/LOC410718/LOC100577795/LOC410009/LOC100577751/LOC113218545/LOC102654533/Eyg/LOC410351/LOC412916/LOC410405/LOC408963/LOC411086/LOC412354/LOC102656465/LOC724322/LOC100577980/LOC724373/LOC724453/LOC100577393/LOC726247/LOC552677/LOC725273/LOC726671/LOC725003/LOC552545/LOC100578467/LOC725878/LOC726252/LOC409095/LOC551349/LOC102655661/LOC72646…	44	appendage development - 附属物发育
BP	GO:0043604	amide biosynthetic process	51/424	376/5237	0.000120909	0.027523146	0.027246231	LOC724631/LOC107964319/LOC726270/LOC102656685/LOC113218582/LOC107965250/LOC551870/LOC725147/LOC102654365/LOC551867/LOC552716/LOC725620/RpL32/LOC552781/LOC724868/LOC100576646/LOC413928/LOC113218892/LOC551479/LOC552564/LOC412367/RpL35/LOC411231/LOC102654691/LOC408515/LOC552526/LOC409961/LOC413868/LOC726789/LOC409599/LOC413484/LOC412473/LOC413296/LOC726294/LOC552726/LOC100578551/LOC724151/LOC408799/…	51	amide biosynthetic process - 酰胺生物合成过程
BP	GO:0006518	peptide metabolic process	52/424	387/5237	0.000132158	0.027523146	0.027246231	LOC724631/LOC107964319/LOC726270/LOC102656685/LOC113218582/LOC107965250/LOC551870/LOC725147/LOC102654365/LOC551867/LOC552716/LOC725620/RpL32/LOC552781/LOC724868/LOC413928/LOC113218892/LOC551479/LOC552564/LOC412367/RpL35/LOC411231/LOC102654691/LOC408515/LOC552526/LOC409961/LOC413868/LOC726789/LOC409599/LOC413484/LOC412473/LOC413296/LOC726294/LOC552726/LOC100578551/LOC724151/LOC408799/LOC724930/LOC…	52	peptide metabolic process - 肽代谢过程
BP	GO:0035107	appendage morphogenesis	43/424	301/5237	0.000132196	0.027523146	0.027246231	LOC726842/LOC551970/LOC410386/LOC409753/LOC411276/LOC411820/LOC410718/LOC100577795/LOC410009/LOC100577751/LOC113218545/LOC102654533/Eyg/LOC410351/LOC412916/LOC410405/LOC408963/LOC411086/LOC412354/LOC102656465/LOC724322/LOC100577980/LOC724373/LOC724453/LOC100577393/LOC726247/LOC552677/LOC725273/LOC726671/LOC725003/LOC552545/LOC100578467/LOC725878/LOC726252/LOC409095/LOC551349/LOC102655661/LOC72646…	43	appendage morphogenesis - 附属物形态发生
BP	GO:0035218	leg disc development	18/424	90/5237	0.000248628	0.045689063	0.045229378	LOC410718/LOC100577751/LOC113218545/LOC410351/LOC410405/LOC408963/LOC411086/LOC412354/LOC100577980/LOC724453/LOC100577393/LOC726247/LOC552677/LOC725003/LOC552545/LOC409095/LOC551349/LOC411009	18	leg disc development - 腿盘发育
BP	GO:0035120	post-embryonic appendage morphogenesis	41/424	292/5237	0.000278238	0.045689063	0.045229378	LOC726842/LOC551970/LOC410386/LOC409753/LOC411276/LOC411820/LOC410718/LOC100577795/LOC410009/LOC100577751/LOC113218545/LOC102654533/LOC410351/LOC412916/LOC410405/LOC408963/LOC411086/LOC412354/LOC102656465/LOC724322/LOC100577980/LOC724373/LOC724453/LOC100577393/LOC726247/LOC552677/LOC725273/LOC726671/LOC725003/LOC552545/LOC100578467/LOC725878/LOC726252/LOC409095/LOC551349/LOC102655661/LOC726469/LO…	41	post-embryonic appendage morphogenesis - 胚后附属物形态发生
BP	GO:0035223	leg disc pattern formation	6/424	13/5237	0.000285282	0.045689063	0.045229378	LOC100577751/LOC113218545/LOC100577393/LOC409095/LOC551349/LOC411009	6	leg disc pattern formation - 腿盘图式形成
CC	GO:0044391	ribosomal subunit	38/371	133/4639	8.43E-13	2.51E-10	2.31E-10	LOC724631/LOC726270/LOC102656685/LOC113218582/LOC551870/LOC725147/LOC551867/LOC725620/RpL32/LOC724868/LOC413928/LOC100577300/LOC113218892/LOC551479/LOC552564/LOC412367/RpL35/LOC408515/LOC552526/LOC413868/LOC726789/LOC409599/LOC412473/LOC413296/LOC552726/LOC100578551/LOC408799/LOC724708/LOC726056/LOC725432/LOC552494/LOC726013/LOC724186/LOC552774/LOC409294/LOC100578560/LOC724142/LOC413884	38	ribosomal subunit - 核糖体亚基
CC	GO:0005840	ribosome	38/371	137/4639	2.34E-12	3.48E-10	3.21E-10	LOC724631/LOC726270/LOC102656685/LOC113218582/LOC551870/LOC725147/LOC551867/LOC725620/RpL32/LOC724868/LOC413928/LOC100577300/LOC113218892/LOC551479/LOC552564/LOC412367/RpL35/LOC408515/LOC552526/LOC413868/LOC726789/LOC409599/LOC412473/LOC413296/LOC552726/LOC100578551/LOC408799/LOC724708/LOC726056/LOC725432/LOC552494/LOC726013/LOC724186/LOC552774/LOC409294/LOC100578560/LOC724142/LOC413884	38	ribosome - 核糖体
CC	GO:0022626	cytosolic ribosome	28/371	83/4639	1.22E-11	1.21E-09	1.12E-09	LOC724631/LOC726270/LOC551870/LOC725147/LOC551867/RpL32/LOC724868/LOC100577300/LOC551479/LOC552564/RpL35/LOC408515/LOC413868/LOC726789/LOC409599/LOC413296/LOC552726/LOC408799/LOC726056/LOC725432/LOC552494/LOC726013/LOC724186/LOC552774/LOC409294/LOC100578560/LOC724142/LOC413884	28	cytosolic ribosome - 胞质核糖体
CC	GO:0015935	small ribosomal subunit	18/371	51/4639	2.85E-08	2.12E-06	1.96E-06	LOC726270/LOC102656685/LOC113218582/LOC725147/LOC551867/LOC725620/LOC724868/LOC113218892/LOC551479/LOC552564/LOC552526/LOC726789/LOC413296/LOC552726/LOC408799/LOC726013/LOC100578560/LOC413884	18	small ribosomal subunit - 小核糖体亚基
CC	GO:0022627	cytosolic small ribosomal subunit	13/371	32/4639	3.80E-07	2.27E-05	2.09E-05	LOC726270/LOC725147/LOC551867/LOC724868/LOC551479/LOC552564/LOC726789/LOC413296/LOC552726/LOC408799/LOC726013/LOC100578560/LOC413884	13	cytosolic small ribosomal subunit - 胞质小核糖体亚基
CC	GO:1990904	ribonucleoprotein complex	60/371	409/4639	1.29E-06	6.38E-05	5.89E-05	LOC724631/LOC726270/LOC102656685/LOC113218582/LOC551832/LOC551870/LOC725147/LOC551867/LOC725620/RpL32/LOC551689/LOC552781/LOC724868/LOC413928/LOC100577300/LOC113218892/LOC551479/LOC552564/LOC412367/RpL35/LOC102654691/LOC408515/LOC552526/LOC409961/LOC413877/LOC413868/LOC410879/LOC102656442/LOC726789/LOC409599/LOC408711/LOC100576625/LOC552729/LOC412473/LOC413296/LOC551893/LOC552726/LOC100578551/LOC…	60	ribonucleoprotein complex - 核糖核蛋白复合体
CC	GO:0015934	large ribosomal subunit	21/371	85/4639	1.91E-06	8.12E-05	7.49E-05	LOC724631/LOC102656685/LOC551870/RpL32/LOC413928/LOC100577300/LOC412367/RpL35/LOC408515/LOC413868/LOC409599/LOC412473/LOC100578551/LOC724708/LOC726056/LOC725432/LOC552494/LOC724186/LOC552774/LOC409294/LOC724142	21	large ribosomal subunit - 大核糖体亚基
CC	GO:0022625	cytosolic large ribosomal subunit	15/371	49/4639	3.34E-06	0.000124295	0.000114592	LOC724631/LOC551870/RpL32/LOC100577300/RpL35/LOC408515/LOC413868/LOC409599/LOC726056/LOC725432/LOC552494/LOC724186/LOC552774/LOC409294/LOC724142	15	cytosolic large ribosomal subunit - 胞质大核糖体亚基
MF	GO:0003735	structural constituent of ribosome	37/331	127/4213	4.52E-13	1.45E-10	1.45E-10	LOC724631/LOC726270/LOC102656685/LOC113218582/LOC551870/LOC725147/LOC551867/LOC725620/RpL32/LOC724868/LOC413928/LOC113218892/LOC551479/LOC552564/LOC412367/RpL35/LOC408515/LOC552526/LOC413868/LOC726789/LOC409599/LOC412473/LOC413296/LOC552726/LOC100578551/LOC408799/LOC724708/LOC726056/LOC725432/LOC552494/LOC726013/LOC724186/LOC552774/LOC409294/LOC100578560/LOC724142/LOC413884	37	structural constituent of ribosome - 核糖体结构成分
MF	GO:0005198	structural molecule activity	50/331	244/4213	7.06E-11	1.13E-08	1.13E-08	LOC724631/LOC726270/LOC102656685/LOC113218582/LOC724128/LOC725332/LOC551870/LOC725147/LOC408397/LOC551867/LOC725620/RpL32/LOC724868/LOC413928/LOC113218892/LOC551772/LOC551479/LOC552564/LOC412367/RpL35/LOC411569/LOC408515/LOC552526/LOC410343/LOC413868/LOC412381/LOC726789/LOC409599/LOC412473/LOC413296/LOC552726/LOC100578551/LOC408799/LOC410030/LOC411918/LOC724708/LOC726056/LOC725432/LOC552494/LOC72…	50	structural molecule activity - 结构分子活性
MF	GO:0005102	signaling receptor binding	23/331	136/4213	0.000303691	0.03239375	0.03239375	LOC413501/LOC100576130/LOC410637/LOC727483/LOC412172/LOC113218545/LOC414037/LOC100578719/LOC410351/LOC726427/LOC411086/LOC102656465/LOC408965/LOC100577348/LOC410686/LOC412825/LOC408317/LOC408961/LOC552187/LOC100576163/LOC411704/LOC724358/LOC551272	23	signaling receptor binding - 信号受体结合
MF	GO:0020037	heme binding	5/331	10/4213	0.000526083	0.033669287	0.033669287	LOC413164/E75/LOC725566/Glob1/LOC408961	5	heme binding - 血红素结合
MF	GO:0046906	tetrapyrrole binding	5/331	10/4213	0.000526083	0.033669287	0.033669287	LOC413164/E75/LOC725566/Glob1/LOC408961	5	tetrapyrrole binding - 四吡咯结合
MF	GO:0050145	nucleoside monophosphate kinase activity	5/331	11/4213	0.000902788	0.048148669	0.048148669	LOC551523/LOC410676/LOC409904/LOC408965/LOC100578311	5	nucleoside monophosphate kinase activity - 核苷酸单磷酸激酶活性
