# Supplementary material for: Time-series transcriptomics and alternative splicing analysis of embryonic development of the asian honeybee (Apis cerana)
Source: Front Genet. 2025 Oct 2;16:1665548. doi: 10.3389/fgene.2025.1665548 (PMC12528113; doi:10.3389/fgene.2025.1665548)
Supplement: Supplementary file 7 [file DataSheet9.csv]

Supplemental Table S9: GO of cluster 9
ONTOLOGY	ID	Description	GeneRatio	BgRatio	pvalue	p.adjust	qvalue	geneID	Count	Description_Chinese
BP	GO:0002181	cytoplasmic translation	29/489	99/5237	1.07E-08	2.35E-05	2.33E-05	LOC410486/LOC552318/RpLP1/Rps14/LOC552632/LOC550711/LOC409290/LOC724369/LOC413875/LOC552272/LOC725383/LOC551125/LOC727128/LOC724233/LOC411380/LOC551446/LOC724531/LOC102654426/LOC411515/LOC409326/LOC412266/LOC550715/LOC726439/LOC413137/LOC726171/LOC409728/LOC409589/LOC551107/LOC409832	29	cytoplasmic translation - 细胞质翻译
CC	GO:0022626	cytosolic ribosome	28/438	83/4639	6.50E-10	2.06E-07	2.03E-07	LOC410486/LOC552318/RpLP1/Rps14/LOC552632/LOC550711/LOC409290/LOC724369/LOC413875/LOC552272/LOC725383/LOC551125/LOC727128/LOC724233/LOC411380/LOC724531/LOC102654426/LOC411515/LOC409326/LOC412266/LOC550715/LOC726439/LOC413137/LOC726171/LOC409728/LOC409589/LOC551107/LOC409832	28	cytosolic ribosome - 胞质核糖体
CC	GO:0044391	ribosomal subunit	33/438	133/4639	1.14E-07	1.80E-05	1.77E-05	LOC410486/LOC552318/RpLP1/Rps14/LOC552632/LOC550711/LOC409290/LOC724744/LOC724369/LOC413875/LOC552272/LOC725383/LOC551125/LOC727128/LOC724233/LOC411380/LOC724531/LOC102654426/LOC725201/LOC411515/LOC409326/LOC725659/LOC724263/LOC412266/LOC550715/LOC726439/LOC413137/LOC726171/LOC409728/LOC409589/LOC551107/LOC409832/LOC411924	33	ribosomal subunit - 核糖体亚基
CC	GO:0022625	cytosolic large ribosomal subunit	18/438	49/4639	1.83E-07	1.92E-05	1.89E-05	LOC552318/RpLP1/LOC552632/LOC550711/LOC409290/LOC413875/LOC725383/LOC727128/LOC411380/LOC102654426/LOC411515/LOC412266/LOC550715/LOC413137/LOC726171/LOC409589/LOC551107/LOC409832	18	cytosolic large ribosomal subunit - 胞质大核糖体亚基
CC	GO:0005840	ribosome	33/438	137/4639	2.42E-07	1.92E-05	1.89E-05	LOC410486/LOC552318/RpLP1/Rps14/LOC552632/LOC550711/LOC409290/LOC724744/LOC724369/LOC413875/LOC552272/LOC725383/LOC551125/LOC727128/LOC724233/LOC411380/LOC724531/LOC102654426/LOC725201/LOC411515/LOC409326/LOC725659/LOC724263/LOC412266/LOC550715/LOC726439/LOC413137/LOC726171/LOC409728/LOC409589/LOC551107/LOC409832/LOC411924	33	ribosome - 核糖体
CC	GO:0015934	large ribosomal subunit	21/438	85/4639	2.63E-05	0.001659621	0.001636402	LOC552318/RpLP1/LOC552632/LOC550711/LOC409290/LOC413875/LOC725383/LOC727128/LOC411380/LOC102654426/LOC725201/LOC411515/LOC725659/LOC724263/LOC412266/LOC550715/LOC413137/LOC726171/LOC409589/LOC551107/LOC409832	21	large ribosomal subunit - 大核糖体亚基
CC	GO:0022627	cytosolic small ribosomal subunit	10/438	32/4639	0.000485799	0.025585427	0.025227469	LOC410486/Rps14/LOC724369/LOC552272/LOC551125/LOC724233/LOC724531/LOC409326/LOC726439/LOC409728	10	cytosolic small ribosomal subunit - 胞质小核糖体亚基
MF	GO:0003735	structural constituent of ribosome	33/386	127/4213	1.51E-08	5.45E-06	5.45E-06	LOC410486/LOC552318/RpLP1/Rps14/LOC552632/LOC550711/LOC409290/LOC724744/LOC724369/LOC413875/LOC552272/LOC725383/LOC551125/LOC727128/LOC724233/LOC411380/LOC724531/LOC102654426/LOC725201/LOC411515/LOC409326/LOC725659/LOC724263/LOC412266/LOC550715/LOC726439/LOC413137/LOC726171/LOC409728/LOC409589/LOC551107/LOC409832/LOC411924	33	structural constituent of ribosome - 核糖体结构成分
MF	GO:0005198	structural molecule activity	49/386	244/4213	4.92E-08	8.91E-06	8.91E-06	LOC410486/LOC552318/RpLP1/Rps14/LOC408551/LOC725653/LOC100577168/LOC552632/LOC413389/LOC408826/LOC551438/LOC550711/LOC408335/LOC409290/LOC408358/LOC411452/LOC724744/LOC724369/LOC413875/LOC552272/LOC725383/LOC551125/LOC727128/LOC724233/LOC411380/LOC551706/LOC724531/LOC102654426/LOC725201/LOC411515/LOC409326/Arp1/LOC725659/LOC724263/LOC412266/LOC550715/LOC726439/LOC413137/LOC726171/LOC409728/CPR19/…	49	structural molecule activity - 结构分子活性
