# Supplementary material for: Time-series transcriptomics and alternative splicing analysis of embryonic development of the asian honeybee (Apis cerana)
Source: Front Genet. 2025 Oct 2;16:1665548. doi: 10.3389/fgene.2025.1665548 (PMC12528113; doi:10.3389/fgene.2025.1665548)
Supplement: Supplementary file 10 [file Table1.xlsx]

## Sheet: Sheet1
Supplemental 2S:RNA-seq Comparison of reference statistic of RNA-Seq results
Group	Average Total	Average Unmapped (%)	Average Uniquely mapped (%)	Average Multiple mapped (%)	Average Total mapped (%)
24h	61383624	20	58	0	79
24h	61816468	19	60	0	80
24h	61933069	21	59	0	78
48h	70319599	12	60	0	87
48h	72895213	13	57	0	86
48h	70184922	12	59	0	87
72h	72865953	15	54	0	84
72h	69917304	14	57	0	85
72h	68303702	15	57	0	84
Mean	6.77355e+07	15.6667	57.8889	0	83.3333
