# Supplementary material for: Time-series transcriptomics and alternative splicing analysis of embryonic development of the asian honeybee (Apis cerana)
Source: Front Genet. 2025 Oct 2;16:1665548. doi: 10.3389/fgene.2025.1665548 (PMC12528113; doi:10.3389/fgene.2025.1665548)
Supplement: Supplementary file 11 [file DataSheet5.csv]

Supplemental Table S5: Go of cluster 6
ONTOLOGY	ID	Description	GeneRatio	BgRatio	pvalue	p.adjust	qvalue	geneID	Count
CC	GO:0055029	nuclear DNA-directed RNA polymerase complex	19/402	95/4639	0.000397505	0.041243862	0.041209406	LOC724502/LOC408448/LOC725023/LOC409735/LOC102655679/LOC409271/LOC413179/LOC551207/LOC100578235/LOC725696/LOC409749/LOC725552/LOC724205/LOC726227/LOC550895/LOC727088/LOC552658/LOC551607/LOC551745	19
CC	GO:0005852	eukaryotic translation initiation factor 3 complex	6/402	13/4639	0.000413267	0.041243862	0.041209406	LOC410100/LOC409796/LOC414004/LOC551242/LOC552056/LOC409842	6
CC	GO:0000428	DNA-directed RNA polymerase complex	19/402	97/4639	0.000523732	0.041243862	0.041209406	LOC724502/LOC408448/LOC725023/LOC409735/LOC102655679/LOC409271/LOC413179/LOC551207/LOC100578235/LOC725696/LOC409749/LOC725552/LOC724205/LOC726227/LOC550895/LOC727088/LOC552658/LOC551607/LOC551745	19
CC	GO:0030880	RNA polymerase complex	19/402	97/4639	0.000523732	0.041243862	0.041209406	LOC724502/LOC408448/LOC725023/LOC409735/LOC102655679/LOC409271/LOC413179/LOC551207/LOC100578235/LOC725696/LOC409749/LOC725552/LOC724205/LOC726227/LOC550895/LOC727088/LOC552658/LOC551607/LOC551745	19
