# Supplementary material for: Time-series transcriptomics and alternative splicing analysis of embryonic development of the asian honeybee (Apis cerana)
Source: Front Genet. 2025 Oct 2;16:1665548. doi: 10.3389/fgene.2025.1665548 (PMC12528113; doi:10.3389/fgene.2025.1665548)
Supplement: Supplementary file 12 [file DataSheet2.csv]

Supplemental 1S: The overall quality control of the RNA-Seq results.
Sample	Raw.data(bp)	Clean.data(bp)	Q20(%)	Q30(%)	GC(%)
24h	8532973500	8513407046	100	100	36.7207
24h	8555921400	8535294800	100	100	36.8097
24h	8641739700	8621463542	100	100	36.477
48h	8626868700	8608818496	100	100	40.7518
48h	8581011300	8557548478	100	100	40.0517
48h	8497577100	8480267610	100	100	40.7393
72h	8651377200	8631299926	100	100	37.1694
72h	8532946500	8512889574	100	100	37.8979
72h	8687571300	8668835056	100	100	37.6167
Mean	8589776300	8569980503	100	100	38.24824444
