# Supplementary material for: Time-series transcriptomics and alternative splicing analysis of embryonic development of the asian honeybee (Apis cerana)
Source: Front Genet. 2025 Oct 2;16:1665548. doi: 10.3389/fgene.2025.1665548 (PMC12528113; doi:10.3389/fgene.2025.1665548)
Supplement: Supplementary file 13 [file DataSheet10.csv]

Supplemental Table S10 : Functional Insights from GO Enrichment Analysis
	ONTOLOGY	ID	Description	GeneRatio	BgRatio	pvalue	p.adjust	qvalue	geneID	Count
GO:0097435	BP	GO:0097435	supramolecular fiber organization	27/245	199/5237	3.95E-07	0.000441102	0.000399529	LOC113218605/LOC408583/LOC408694/LOC408826/LOC409001/LOC409024/LOC409359/LOC409697/LOC409713/LOC409843/LOC409983/LOC410158/LOC410204/LOC410324/LOC410545/LOC410831/LOC412108/LOC412722/LOC413950/LOC551086/LOC551257/LOC552742/LOC552804/LOC724279/LOC724830/LOC724955/LOC727267	27
GO:0007528	BP	GO:0007528	neuromuscular junction development	24/245	164/5237	4.46E-07	0.000441102	0.000399529	Camkii/LOC100576085/LOC113219136/LOC408430/LOC408598/LOC408949/LOC408976/LOC409065/LOC410717/LOC411083/LOC411539/LOC411850/LOC412853/LOC413152/LOC413994/LOC551563/LOC551668/LOC552303/LOC552549/LOC724279/LOC724292/LOC725091/LOC726017/nanos	24
GO:0044087	BP	GO:0044087	regulation of cellular component biogenesis	31/245	274/5237	3.01E-06	0.001156919	0.001047882	Camkii/LOC100576085/LOC113218605/LOC113219136/LOC408583/LOC408598/LOC408976/LOC409001/LOC409065/LOC409359/LOC409843/LOC410545/LOC410717/LOC410831/LOC411850/LOC412108/LOC412853/LOC413835/LOC413950/LOC413994/LOC551086/LOC551257/LOC551563/LOC551582/LOC551668/LOC552303/LOC724279/LOC724292/LOC724955/aub/nanos	31
GO:0007015	BP	GO:0007015	actin filament organization	19/245	123/5237	3.30E-06	0.001156919	0.001047882	LOC113218605/LOC408583/LOC408694/LOC409001/LOC409024/LOC409697/LOC409713/LOC409843/LOC410158/LOC410324/LOC410831/LOC412108/LOC412722/LOC413950/LOC551086/LOC552742/LOC724279/LOC724830/LOC724955	19
GO:0007010	BP	GO:0007010	cytoskeleton organization	45/245	482/5237	3.44E-06	0.001156919	0.001047882	LOC113218605/LOC408563/LOC408583/LOC408694/LOC408826/LOC408976/LOC409001/LOC409004/LOC409024/LOC409065/LOC409359/LOC409697/LOC409713/LOC409733/LOC409843/LOC409983/LOC410015/LOC410107/LOC410158/LOC410204/LOC410324/LOC410348/LOC410545/LOC410717/LOC410831/LOC411371/LOC412108/LOC412254/LOC412722/LOC413152/LOC413410/LOC413416/LOC413699/LOC413950/LOC551086/LOC551257/LOC552709/LOC552742/LOC552804/LOC724…	45
GO:0048646	BP	GO:0048646	anatomical structure formation involved in morphogenesis	39/245	391/5237	3.51E-06	0.001156919	0.001047882	Dll/LOC100576956/LOC100578356/LOC100578360/LOC113218605/LOC408563/LOC408793/LOC408826/LOC408877/LOC408952/LOC409001/LOC409004/LOC409024/LOC409483/LOC409697/LOC409713/LOC409733/LOC409843/LOC409983/LOC410107/LOC410204/LOC410348/LOC410545/LOC410717/LOC410831/LOC411539/LOC412825/LOC413410/LOC551410/LOC551563/LOC552549/LOC552709/LOC552742/LOC552804/LOC724279/LOC724830/LOC724955/aub/cact1	39
GO:0051124	BP	GO:0051124	synaptic assembly at neuromuscular junction	19/245	133/5237	1.07E-05	0.002705312	0.002450344	Camkii/LOC100576085/LOC113219136/LOC408598/LOC408976/LOC409065/LOC410717/LOC411083/LOC411850/LOC412853/LOC413152/LOC413994/LOC551563/LOC551668/LOC552303/LOC552549/LOC724279/LOC724292/nanos	19
GO:1904396	BP	GO:1904396	regulation of neuromuscular junction development	17/245	110/5237	1.09E-05	0.002705312	0.002450344	Camkii/LOC100576085/LOC113219136/LOC408598/LOC408976/LOC409065/LOC411850/LOC412853/LOC413994/LOC551563/LOC551668/LOC552303/LOC724279/LOC724292/LOC725091/LOC726017/nanos	17
GO:0010927	BP	GO:0010927	cellular component assembly involved in morphogenesis	17/245	113/5237	1.58E-05	0.003472243	0.003144994	LOC113218605/LOC408826/LOC409001/LOC409024/LOC409483/LOC409697/LOC409713/LOC409733/LOC409843/LOC409983/LOC410204/LOC410348/LOC724279/LOC724830/LOC724955/aub/cact1	17
GO:0030029	BP	GO:0030029	actin filament-based process	27/245	242/5237	1.79E-05	0.003536623	0.003203306	LOC113218605/LOC408583/LOC408694/LOC408826/LOC409001/LOC409024/LOC409697/LOC409713/LOC409843/LOC409983/LOC410015/LOC410158/LOC410204/LOC410324/LOC410831/LOC412108/LOC412722/LOC413152/LOC413410/LOC413416/LOC413950/LOC551086/LOC551841/LOC552742/LOC724279/LOC724830/LOC724955	27
GO:0042330	BP	GO:0042330	taxis	30/245	287/5237	2.17E-05	0.003898182	0.003530789	LOC100576956/LOC113219136/LOC408826/LOC409001/LOC409004/LOC409268/LOC409359/LOC409697/LOC409713/LOC409729/LOC410158/LOC410545/LOC410589/LOC411009/LOC411599/LOC412853/LOC413950/LOC551668/LOC552228/LOC552513/LOC552549/LOC552742/LOC724279/LOC724292/LOC725091/LOC725191/LOC725999/LOC726017/LOC726178/LOC726770	30
GO:0034329	BP	GO:0034329	cell junction assembly	25/245	220/5237	2.73E-05	0.004227478	0.00382905	Camkii/GlnS/LOC100576085/LOC113219136/LOC408359/LOC408598/LOC408976/LOC409065/LOC409904/LOC410427/LOC410717/LOC411083/LOC411850/LOC412853/LOC413152/LOC413994/LOC551563/LOC551668/LOC552303/LOC552549/LOC724279/LOC724292/LOC725091/LOC726017/nanos	25
GO:0030036	BP	GO:0030036	actin cytoskeleton organization	26/245	234/5237	2.78E-05	0.004227478	0.00382905	LOC113218605/LOC408583/LOC408694/LOC408826/LOC409001/LOC409024/LOC409697/LOC409713/LOC409843/LOC409983/LOC410015/LOC410158/LOC410204/LOC410324/LOC410831/LOC412108/LOC412722/LOC413152/LOC413410/LOC413416/LOC413950/LOC551086/LOC552742/LOC724279/LOC724830/LOC724955	26
GO:0050803	BP	GO:0050803	regulation of synapse structure or activity	21/245	169/5237	3.27E-05	0.004626394	0.004190369	Camkii/LOC100576085/LOC102656134/LOC113219136/LOC408598/LOC408826/LOC408976/LOC409065/LOC411373/LOC411850/LOC412853/LOC413994/LOC551563/LOC551668/LOC552303/LOC552549/LOC724279/LOC724292/LOC725091/LOC726017/nanos	21
GO:0050807	BP	GO:0050807	regulation of synapse organization	19/245	145/5237	3.74E-05	0.004869018	0.004410127	Camkii/LOC100576085/LOC102656134/LOC113219136/LOC408598/LOC408976/LOC409065/LOC411850/LOC412853/LOC413994/LOC551563/LOC551668/LOC552303/LOC552549/LOC724279/LOC724292/LOC725091/LOC726017/nanos	19
GO:0051493	BP	GO:0051493	regulation of cytoskeleton organization	17/245	121/5237	3.94E-05	0.004869018	0.004410127	LOC113218605/LOC408563/LOC408976/LOC409001/LOC409065/LOC409359/LOC409697/LOC409843/LOC410545/LOC410831/LOC412108/LOC551086/LOC551257/LOC552804/LOC724279/LOC724955/LOC726272	17
GO:0000902	BP	GO:0000902	cell morphogenesis	43/245	499/5237	4.42E-05	0.00514648	0.004661439	LOC100578356/LOC113219136/LOC408501/LOC408563/LOC408583/LOC408826/LOC408976/LOC409001/LOC409004/LOC409268/LOC409359/LOC409697/LOC409713/LOC409729/LOC410107/LOC410158/LOC410427/LOC410545/LOC410831/LOC411009/LOC411083/LOC411678/LOC412108/LOC412254/LOC412722/LOC412853/LOC413152/LOC413950/LOC551410/LOC551668/LOC551841/LOC552513/LOC552549/LOC552742/LOC724279/LOC725091/LOC725191/LOC725999/LOC726017/LOC…	43
GO:0050808	BP	GO:0050808	synapse organization	27/245	256/5237	4.93E-05	0.005413195	0.004903016	Camkii/GlnS/LOC100576085/LOC102656134/LOC113219136/LOC408430/LOC408598/LOC408949/LOC408976/LOC409065/LOC410717/LOC411083/LOC411539/LOC411850/LOC412853/LOC413152/LOC413994/LOC551563/LOC551668/LOC552228/LOC552303/LOC552549/LOC724279/LOC724292/LOC725091/LOC726017/nanos	27
GO:0007416	BP	GO:0007416	synapse assembly	20/245	162/5237	5.57E-05	0.005605719	0.005077396	Camkii/GlnS/LOC100576085/LOC113219136/LOC408598/LOC408976/LOC409065/LOC410717/LOC411083/LOC411850/LOC412853/LOC413152/LOC413994/LOC551563/LOC551668/LOC552303/LOC552549/LOC724279/LOC724292/nanos	20
GO:0051495	BP	GO:0051495	positive regulation of cytoskeleton organization	10/245	48/5237	5.67E-05	0.005605719	0.005077396	LOC113218605/LOC409001/LOC409359/LOC409697/LOC410545/LOC412108/LOC551086/LOC551257/LOC552804/LOC726272	10
GO:0032271	BP	GO:0032271	regulation of protein polymerization	10/245	49/5237	6.83E-05	0.005886529	0.00533174	LOC113218605/LOC409001/LOC409359/LOC410545/LOC410831/LOC412108/LOC551086/LOC551257/LOC724279/LOC724955	10
GO:0000904	BP	GO:0000904	cell morphogenesis involved in differentiation	37/245	412/5237	6.84E-05	0.005886529	0.00533174	LOC100578356/LOC113219136/LOC408501/LOC408563/LOC408583/LOC408826/LOC408976/LOC409001/LOC409004/LOC409268/LOC409359/LOC409697/LOC409713/LOC409729/LOC410158/LOC410545/LOC411009/LOC411678/LOC412254/LOC412853/LOC413152/LOC413950/LOC551410/LOC551668/LOC551841/LOC552513/LOC552549/LOC552742/LOC724279/LOC725091/LOC725191/LOC725999/LOC726017/LOC726200/LOC726291/LOC726770/nanos	37
GO:0031175	BP	GO:0031175	neuron projection development	37/245	412/5237	6.84E-05	0.005886529	0.00533174	Kr-h1/LOC100578356/LOC113219136/LOC408501/LOC408583/LOC408826/LOC409001/LOC409004/LOC409065/LOC409268/LOC409359/LOC409697/LOC409713/LOC409729/LOC410158/LOC410427/LOC410545/LOC411009/LOC411678/LOC412254/LOC412722/LOC412853/LOC413152/LOC413950/LOC551410/LOC551668/LOC552513/LOC552549/LOC552742/LOC724279/LOC725091/LOC725191/LOC725999/LOC726017/LOC726200/LOC726770/nanos	37
GO:0048812	BP	GO:0048812	neuron projection morphogenesis	35/245	385/5237	8.59E-05	0.006537062	0.005920962	LOC100578356/LOC113219136/LOC408501/LOC408583/LOC408826/LOC409001/LOC409004/LOC409268/LOC409359/LOC409697/LOC409713/LOC409729/LOC410158/LOC410427/LOC410545/LOC411009/LOC411678/LOC412254/LOC412722/LOC412853/LOC413152/LOC413950/LOC551410/LOC551668/LOC552513/LOC552549/LOC552742/LOC724279/LOC725091/LOC725191/LOC725999/LOC726017/LOC726200/LOC726770/nanos	35
GO:0048858	BP	GO:0048858	cell projection morphogenesis	35/245	385/5237	8.59E-05	0.006537062	0.005920962	LOC100578356/LOC113219136/LOC408501/LOC408583/LOC408826/LOC409001/LOC409004/LOC409268/LOC409359/LOC409697/LOC409713/LOC409729/LOC410158/LOC410427/LOC410545/LOC411009/LOC411678/LOC412254/LOC412722/LOC412853/LOC413152/LOC413950/LOC551410/LOC551668/LOC552513/LOC552549/LOC552742/LOC724279/LOC725091/LOC725191/LOC725999/LOC726017/LOC726200/LOC726770/nanos	35
GO:0120039	BP	GO:0120039	plasma membrane bounded cell projection morphogenesis	35/245	385/5237	8.59E-05	0.006537062	0.005920962	LOC100578356/LOC113219136/LOC408501/LOC408583/LOC408826/LOC409001/LOC409004/LOC409268/LOC409359/LOC409697/LOC409713/LOC409729/LOC410158/LOC410427/LOC410545/LOC411009/LOC411678/LOC412254/LOC412722/LOC412853/LOC413152/LOC413950/LOC551410/LOC551668/LOC552513/LOC552549/LOC552742/LOC724279/LOC725091/LOC725191/LOC725999/LOC726017/LOC726200/LOC726770/nanos	35
GO:0008582	BP	GO:0008582	regulation of synaptic assembly at neuromuscular junction	15/245	105/5237	9.31E-05	0.006721752	0.006088245	Camkii/LOC100576085/LOC113219136/LOC408598/LOC408976/LOC409065/LOC411850/LOC412853/LOC413994/LOC551563/LOC551668/LOC552303/LOC724279/LOC724292/nanos	15
GO:0007389	BP	GO:0007389	pattern specification process	37/245	419/5237	9.80E-05	0.006721752	0.006088245	Dll/LOC102656134/LOC408583/LOC408793/LOC408826/LOC408976/LOC409004/LOC409359/LOC409729/LOC409749/LOC410158/LOC410201/LOC410717/LOC410831/LOC410893/LOC410960/LOC411009/LOC411373/LOC412722/LOC412825/LOC412853/LOC412916/LOC551410/LOC551563/LOC551582/LOC552488/LOC552709/LOC552742/LOC724292/LOC724830/LOC724851/LOC724955/LOC725191/LOC726923/aub/cact1/nanos	37
GO:0048667	BP	GO:0048667	cell morphogenesis involved in neuron differentiation	34/245	372/5237	9.85E-05	0.006721752	0.006088245	LOC100578356/LOC113219136/LOC408501/LOC408563/LOC408583/LOC408826/LOC409001/LOC409004/LOC409268/LOC409359/LOC409697/LOC409713/LOC409729/LOC410158/LOC410545/LOC411009/LOC411678/LOC412254/LOC412853/LOC413152/LOC413950/LOC551410/LOC551668/LOC552513/LOC552549/LOC552742/LOC724279/LOC725091/LOC725191/LOC725999/LOC726017/LOC726200/LOC726770/nanos	34
GO:0007411	BP	GO:0007411	axon guidance	24/245	224/5237	0.000103088	0.00679691	0.00615632	LOC113219136/LOC408826/LOC409001/LOC409004/LOC409268/LOC409359/LOC409697/LOC409713/LOC409729/LOC410158/LOC410545/LOC411009/LOC412853/LOC413950/LOC551668/LOC552513/LOC552549/LOC552742/LOC724279/LOC725091/LOC725191/LOC725999/LOC726017/LOC726770	24
GO:0006935	BP	GO:0006935	chemotaxis	25/245	243/5237	0.000142383	0.009084928	0.008228699	LOC113219136/LOC408826/LOC409001/LOC409004/LOC409268/LOC409359/LOC409697/LOC409713/LOC409729/LOC410158/LOC410545/LOC410589/LOC411009/LOC412853/LOC413950/LOC551668/LOC552513/LOC552549/LOC552742/LOC724279/LOC725091/LOC725191/LOC725999/LOC726017/LOC726770	25
GO:0032990	BP	GO:0032990	cell part morphogenesis	35/245	396/5237	0.000151818	0.009384267	0.008499826	LOC100578356/LOC113219136/LOC408501/LOC408583/LOC408826/LOC409001/LOC409004/LOC409268/LOC409359/LOC409697/LOC409713/LOC409729/LOC410158/LOC410427/LOC410545/LOC411009/LOC411678/LOC412254/LOC412722/LOC412853/LOC413152/LOC413950/LOC551410/LOC551668/LOC552513/LOC552549/LOC552742/LOC724279/LOC725091/LOC725191/LOC725999/LOC726017/LOC726200/LOC726770/nanos	35
GO:0070507	BP	GO:0070507	regulation of microtubule cytoskeleton organization	8/245	35/5237	0.000160272	0.009606606	0.00870121	LOC408563/LOC408976/LOC409065/LOC409359/LOC410545/LOC551257/LOC552804/LOC726272	8
GO:0097485	BP	GO:0097485	neuron projection guidance	24/245	231/5237	0.00016707	0.009719545	0.008803505	LOC113219136/LOC408826/LOC409001/LOC409004/LOC409268/LOC409359/LOC409697/LOC409713/LOC409729/LOC410158/LOC410545/LOC411009/LOC412853/LOC413950/LOC551668/LOC552513/LOC552549/LOC552742/LOC724279/LOC725091/LOC725191/LOC725999/LOC726017/LOC726770	24
GO:0030951	BP	GO:0030951	establishment or maintenance of microtubule cytoskeleton polarity	8/245	36/5237	0.000197854	0.011181552	0.010127722	LOC409004/LOC409359/LOC410158/LOC410545/LOC410717/LOC411371/LOC552709/LOC724830	8
GO:0051963	BP	GO:0051963	regulation of synapse assembly	15/245	113/5237	0.000216256	0.01167804	0.010577417	Camkii/LOC100576085/LOC113219136/LOC408598/LOC408976/LOC409065/LOC411850/LOC412853/LOC413994/LOC551563/LOC551668/LOC552303/LOC724279/LOC724292/nanos	15
GO:0034330	BP	GO:0034330	cell junction organization	30/245	325/5237	0.00022021	0.01167804	0.010577417	Camkii/GlnS/LOC100576085/LOC102656134/LOC113219136/LOC408359/LOC408430/LOC408598/LOC408949/LOC408976/LOC409065/LOC409904/LOC410427/LOC410717/LOC411083/LOC411539/LOC411850/LOC412853/LOC413152/LOC413994/LOC551563/LOC551668/LOC552228/LOC552303/LOC552549/LOC724279/LOC724292/LOC725091/LOC726017/nanos	30
GO:0048589	BP	GO:0048589	developmental growth	29/245	310/5237	0.000224351	0.01167804	0.010577417	Camkii/LOC100576085/LOC100576956/LOC113219136/LOC408359/LOC408598/LOC408826/LOC408976/LOC409001/LOC409065/LOC409729/LOC410717/LOC411083/LOC411678/LOC411850/LOC412093/LOC412108/LOC412853/LOC413152/LOC413749/LOC413994/LOC551563/LOC551668/LOC552303/LOC552549/LOC724279/LOC724292/LOC725191/nanos	29
GO:0016325	BP	GO:0016325	oocyte microtubule cytoskeleton organization	7/245	29/5237	0.000289781	0.01433956	0.012988096	LOC409004/LOC409359/LOC410158/LOC410545/LOC410717/LOC552709/LOC724830	7
GO:1901888	BP	GO:1901888	regulation of cell junction assembly	15/245	116/5237	0.000289981	0.01433956	0.012988096	Camkii/LOC100576085/LOC113219136/LOC408598/LOC408976/LOC409065/LOC411850/LOC412853/LOC413994/LOC551563/LOC551668/LOC552303/LOC724279/LOC724292/nanos	15
GO:0003002	BP	GO:0003002	regionalization	34/245	394/5237	0.000301074	0.014525005	0.013156063	Dll/LOC102656134/LOC408583/LOC408793/LOC408826/LOC408976/LOC409004/LOC409359/LOC409729/LOC409749/LOC410158/LOC410201/LOC410717/LOC410893/LOC411009/LOC411373/LOC412722/LOC412825/LOC412853/LOC412916/LOC551410/LOC551563/LOC551582/LOC552488/LOC552742/LOC724292/LOC724830/LOC724851/LOC724955/LOC725191/LOC726923/aub/cact1/nanos	34
GO:0007552	BP	GO:0007552	metamorphosis	35/245	412/5237	0.000329445	0.015515307	0.014053032	Dll/Kr-h1/LOC100576956/LOC100578356/LOC113219359/LOC408333/LOC408455/LOC408793/LOC408826/LOC408877/LOC408976/LOC409729/LOC410201/LOC410324/LOC410717/LOC410893/LOC410960/LOC411009/LOC412108/LOC412115/LOC412303/LOC412722/LOC412916/LOC413152/LOC413677/LOC413749/LOC551632/LOC551668/LOC552146/LOC552228/LOC552709/LOC552742/LOC724279/LOC724292/LOC724851	35
GO:0051258	BP	GO:0051258	protein polymerization	11/245	70/5237	0.000349216	0.015960515	0.014456281	LOC113218605/LOC409001/LOC409359/LOC410545/LOC410831/LOC412108/LOC551086/LOC551257/LOC724279/LOC724955/LOC727267	11
GO:0032886	BP	GO:0032886	regulation of microtubule-based process	8/245	39/5237	0.000356115	0.015960515	0.014456281	LOC408563/LOC408976/LOC409065/LOC409359/LOC410545/LOC551257/LOC552804/LOC726272	8
GO:0032273	BP	GO:0032273	positive regulation of protein polymerization	7/245	30/5237	0.000363106	0.015960515	0.014456281	LOC113218605/LOC409001/LOC409359/LOC410545/LOC412108/LOC551086/LOC551257	7
GO:1902903	BP	GO:1902903	regulation of supramolecular fiber organization	12/245	83/5237	0.000419847	0.01805344	0.016351953	LOC113218605/LOC409001/LOC409359/LOC409843/LOC410545/LOC410831/LOC412108/LOC551086/LOC551257/LOC552804/LOC724279/LOC724955	12
GO:0048569	BP	GO:0048569	post-embryonic animal organ development	34/245	402/5237	0.000438598	0.018458457	0.016718799	Dll/LOC100576956/LOC113219412/LOC408333/LOC408455/LOC408793/LOC408826/LOC408877/LOC408976/LOC409697/LOC409729/LOC410201/LOC410324/LOC410717/LOC410893/LOC410960/LOC411009/LOC411539/LOC412108/LOC412303/LOC412722/LOC412916/LOC413152/LOC413677/LOC413749/LOC551410/LOC552146/LOC552228/LOC552709/LOC552742/LOC724279/LOC724292/LOC724851/LOC726200	34
GO:0007409	BP	GO:0007409	axonogenesis	26/245	278/5237	0.00048365	0.019930398	0.018052013	LOC113219136/LOC408826/LOC409001/LOC409004/LOC409268/LOC409359/LOC409697/LOC409713/LOC409729/LOC410158/LOC410545/LOC411009/LOC412853/LOC413152/LOC413950/LOC551410/LOC551668/LOC552513/LOC552549/LOC552742/LOC724279/LOC725091/LOC725191/LOC725999/LOC726017/LOC726770	26
GO:0030239	BP	GO:0030239	myofibril assembly	9/245	51/5237	0.000501843	0.020258072	0.018348804	LOC113218605/LOC408826/LOC409001/LOC409024/LOC409697/LOC409713/LOC409843/LOC409983/LOC410204	9
GO:0030952	BP	GO:0030952	establishment or maintenance of cytoskeleton polarity	8/245	42/5237	0.000604919	0.023930591	0.021675199	LOC409004/LOC409359/LOC410158/LOC410545/LOC410717/LOC411371/LOC552709/LOC724830	8
GO:0007293	BP	GO:0007293	germarium-derived egg chamber formation	11/245	75/5237	0.000642652	0.024924801	0.022575707	LOC408826/LOC409004/LOC409697/LOC409713/LOC410545/LOC410717/LOC411539/LOC551410/LOC551563/LOC724830/aub	11
GO:0048707	BP	GO:0048707	instar larval or pupal morphogenesis	33/245	395/5237	0.000667679	0.025397471	0.023003829	Dll/LOC100576956/LOC100578356/LOC113219359/LOC408333/LOC408455/LOC408793/LOC408826/LOC408877/LOC408976/LOC409729/LOC410201/LOC410324/LOC410717/LOC410893/LOC410960/LOC411009/LOC412108/LOC412115/LOC412303/LOC412722/LOC412916/LOC413152/LOC413677/LOC413749/LOC551668/LOC552146/LOC552228/LOC552709/LOC552742/LOC724279/LOC724292/LOC724851	33
GO:0048469	BP	GO:0048469	cell maturation	18/245	168/5237	0.000773226	0.028566878	0.025874529	LOC408430/LOC408480/LOC408583/LOC408826/LOC409004/LOC409359/LOC409481/LOC410158/LOC410545/LOC410717/LOC551280/LOC551410/LOC551582/LOC552709/LOC724292/LOC724830/aub/nanos	18
GO:0007163	BP	GO:0007163	establishment or maintenance of cell polarity	20/245	197/5237	0.000796314	0.028566878	0.025874529	LOC408826/LOC408976/LOC409004/LOC409359/LOC409904/LOC410107/LOC410158/LOC410545/LOC410717/LOC410831/LOC411371/LOC412108/LOC412303/LOC412722/LOC412916/LOC552709/LOC724279/LOC724292/LOC724830/LOC724955	20
GO:0043254	BP	GO:0043254	regulation of protein-containing complex assembly	12/245	89/5237	0.000801847	0.028566878	0.025874529	LOC113218605/LOC409001/LOC409359/LOC409843/LOC410545/LOC410831/LOC412108/LOC413835/LOC551086/LOC551257/LOC724279/LOC724955	12
GO:0046822	BP	GO:0046822	regulation of nucleocytoplasmic transport	6/245	25/5237	0.000823602	0.028566878	0.025874529	LOC408976/LOC411678/LOC412108/LOC726061/LOC726272/LOC727272	6
GO:0009798	BP	GO:0009798	axis specification	18/245	169/5237	0.000829702	0.028566878	0.025874529	LOC408583/LOC408826/LOC409004/LOC409359/LOC409749/LOC410158/LOC410717/LOC412916/LOC551410/LOC551582/LOC552709/LOC724292/LOC724830/LOC724955/LOC725191/aub/cact1/nanos	18
GO:1902905	BP	GO:1902905	positive regulation of supramolecular fiber organization	8/245	44/5237	0.000837654	0.028566878	0.025874529	LOC113218605/LOC409001/LOC409359/LOC410545/LOC412108/LOC551086/LOC551257/LOC552804	8
GO:0007308	BP	GO:0007308	oocyte construction	14/245	115/5237	0.000854723	0.028654944	0.025954295	LOC408583/LOC408826/LOC409004/LOC409359/LOC410158/LOC410545/LOC410717/LOC551410/LOC551582/LOC552709/LOC724292/LOC724830/aub/nanos	14
GO:0055002	BP	GO:0055002	striated muscle cell development	10/245	66/5237	0.000870135	0.028685454	0.025981929	LOC113218605/LOC408826/LOC409001/LOC409024/LOC409697/LOC409713/LOC409843/LOC409983/LOC410204/LOC412916	10
GO:0071695	BP	GO:0071695	anatomical structure maturation	18/245	170/5237	0.000889682	0.028849043	0.0261301	LOC408430/LOC408480/LOC408583/LOC408826/LOC409004/LOC409359/LOC409481/LOC410158/LOC410545/LOC410717/LOC551280/LOC551410/LOC551582/LOC552709/LOC724292/LOC724830/aub/nanos	18
GO:0055001	BP	GO:0055001	muscle cell development	10/245	67/5237	0.000981587	0.031315783	0.028364356	LOC113218605/LOC408826/LOC409001/LOC409024/LOC409697/LOC409713/LOC409843/LOC409983/LOC410204/LOC412916	10
GO:0008154	BP	GO:0008154	actin polymerization or depolymerization	9/245	56/5237	0.001018743	0.031985291	0.028970765	LOC113218605/LOC409001/LOC410158/LOC410831/LOC412108/LOC413950/LOC551086/LOC724279/LOC724955	9
GO:0009886	BP	GO:0009886	post-embryonic animal morphogenesis	33/245	406/5237	0.001079159	0.033352758	0.030209353	Dll/LOC100576956/LOC100578356/LOC113219359/LOC408333/LOC408455/LOC408793/LOC408826/LOC408877/LOC408976/LOC409729/LOC410201/LOC410324/LOC410717/LOC410893/LOC410960/LOC411009/LOC412108/LOC412115/LOC412303/LOC412722/LOC412916/LOC413152/LOC413677/LOC413749/LOC551668/LOC552146/LOC552228/LOC552709/LOC552742/LOC724279/LOC724292/LOC724851	33
GO:0010638	BP	GO:0010638	positive regulation of organelle organization	14/245	119/5237	0.001201237	0.03655456	0.033109393	LOC100578437/LOC102656134/LOC113218605/LOC408976/LOC409001/LOC409359/LOC409697/LOC410545/LOC412108/LOC551086/LOC551257/LOC552804/LOC726272/aub	14
GO:0061564	BP	GO:0061564	axon development	26/245	296/5237	0.001245027	0.037313075	0.033796421	LOC113219136/LOC408826/LOC409001/LOC409004/LOC409268/LOC409359/LOC409697/LOC409713/LOC409729/LOC410158/LOC410545/LOC411009/LOC412853/LOC413152/LOC413950/LOC551410/LOC551668/LOC552513/LOC552549/LOC552742/LOC724279/LOC725091/LOC725191/LOC725999/LOC726017/LOC726770	26
GO:0035114	BP	GO:0035114	imaginal disc-derived appendage morphogenesis	26/245	298/5237	0.001373633	0.040552917	0.036730917	Dll/LOC100576956/LOC408333/LOC408455/LOC408826/LOC408877/LOC408976/LOC409729/LOC410201/LOC410324/LOC410717/LOC410893/LOC411009/LOC412108/LOC412303/LOC412722/LOC412916/LOC413152/LOC413677/LOC413749/LOC552146/LOC552228/LOC552709/LOC552742/LOC724279/LOC724851	26
GO:0007560	BP	GO:0007560	imaginal disc morphogenesis	29/245	347/5237	0.001432889	0.041076158	0.037204843	Dll/LOC100576956/LOC408333/LOC408455/LOC408793/LOC408826/LOC408877/LOC408976/LOC409729/LOC410201/LOC410324/LOC410717/LOC410893/LOC410960/LOC411009/LOC412108/LOC412303/LOC412722/LOC412916/LOC413152/LOC413677/LOC413749/LOC552146/LOC552228/LOC552709/LOC552742/LOC724279/LOC724292/LOC724851	29
GO:0048563	BP	GO:0048563	post-embryonic animal organ morphogenesis	29/245	347/5237	0.001432889	0.041076158	0.037204843	Dll/LOC100576956/LOC408333/LOC408455/LOC408793/LOC408826/LOC408877/LOC408976/LOC409729/LOC410201/LOC410324/LOC410717/LOC410893/LOC410960/LOC411009/LOC412108/LOC412303/LOC412722/LOC412916/LOC413152/LOC413677/LOC413749/LOC552146/LOC552228/LOC552709/LOC552742/LOC724279/LOC724292/LOC724851	29
GO:0040007	BP	GO:0040007	growth	31/245	381/5237	0.001515428	0.042821678	0.038785853	Camkii/LOC100576085/LOC100576956/LOC113219136/LOC408359/LOC408598/LOC408826/LOC408976/LOC409001/LOC409065/LOC409729/LOC410717/LOC411083/LOC411678/LOC411850/LOC412093/LOC412108/LOC412853/LOC413152/LOC413749/LOC413994/LOC551320/LOC551563/LOC551668/LOC552303/LOC552549/LOC724279/LOC724292/LOC725115/LOC725191/nanos	31
GO:0035107	BP	GO:0035107	appendage morphogenesis	26/245	301/5237	0.001588062	0.044242071	0.040072378	Dll/LOC100576956/LOC408333/LOC408455/LOC408826/LOC408877/LOC408976/LOC409729/LOC410201/LOC410324/LOC410717/LOC410893/LOC411009/LOC412108/LOC412303/LOC412722/LOC412916/LOC413152/LOC413677/LOC413749/LOC552146/LOC552228/LOC552709/LOC552742/LOC724279/LOC724851	26
GO:0030016	CC	GO:0030016	myofibril	11/219	51/4639	1.81E-05	0.003280661	0.002851503	LOC113218605/LOC408583/LOC408826/LOC408875/LOC409001/LOC409024/LOC409065/LOC409697/LOC409843/LOC409983/LOC410204	11
GO:0043292	CC	GO:0043292	contractile fiber	11/219	55/4639	3.84E-05	0.003280661	0.002851503	LOC113218605/LOC408583/LOC408826/LOC408875/LOC409001/LOC409024/LOC409065/LOC409697/LOC409843/LOC409983/LOC410204	11
GO:0030017	CC	GO:0030017	sarcomere	10/219	46/4639	4.08E-05	0.003280661	0.002851503	LOC113218605/LOC408583/LOC408826/LOC408875/LOC409001/LOC409065/LOC409697/LOC409843/LOC409983/LOC410204	10
GO:0099080	CC	GO:0099080	supramolecular complex	22/219	194/4639	9.52E-05	0.00573281	0.004982875	LOC113218605/LOC408583/LOC408694/LOC408826/LOC408875/LOC409001/LOC409024/LOC409065/LOC409359/LOC409697/LOC409843/LOC409983/LOC410015/LOC410050/LOC410204/LOC410545/LOC411371/LOC411850/LOC412254/LOC551582/LOC726241/aub	22
GO:0005856	CC	GO:0005856	cytoskeleton	28/219	285/4639	0.00013769	0.006636637	0.005768468	LOC113218605/LOC113219136/LOC408563/LOC408583/LOC408694/LOC408723/LOC408976/LOC409001/LOC409024/LOC409359/LOC409697/LOC409843/LOC410142/LOC410158/LOC410204/LOC410348/LOC410545/LOC410960/LOC411371/LOC412254/LOC412722/LOC413170/LOC413948/LOC551257/LOC552804/LOC724830/LOC726272/LOC726381	28
GO:0099512	CC	GO:0099512	supramolecular fiber	15/219	112/4639	0.000210611	0.008459558	0.007352924	LOC113218605/LOC408583/LOC408694/LOC408826/LOC408875/LOC409001/LOC409024/LOC409065/LOC409359/LOC409697/LOC409843/LOC409983/LOC410204/LOC410545/LOC411371	15
GO:0099081	CC	GO:0099081	supramolecular polymer	15/219	114/4639	0.000257032	0.008849246	0.007691636	LOC113218605/LOC408583/LOC408694/LOC408826/LOC408875/LOC409001/LOC409024/LOC409065/LOC409359/LOC409697/LOC409843/LOC409983/LOC410204/LOC410545/LOC411371	15
GO:0045172	CC	GO:0045172	germline ring canal	6/219	21/4639	0.00030863	0.009297466	0.008081222	LOC408976/LOC409697/LOC409713/LOC410201/LOC410545/LOC410717	6
GO:0045171	CC	GO:0045171	intercellular bridge	6/219	23/4639	0.00053027	0.013362401	0.011614404	LOC408976/LOC409697/LOC409713/LOC410201/LOC410545/LOC410717	6
GO:0015629	CC	GO:0015629	actin cytoskeleton	10/219	62/4639	0.000554456	0.013362401	0.011614404	LOC113218605/LOC408583/LOC408694/LOC409001/LOC409697/LOC409843/LOC410158/LOC410204/LOC410960/LOC412722	10
GO:0035324	CC	GO:0035324	female germline ring canal	4/219	11/4639	0.001226712	0.026876152	0.023360359	LOC408976/LOC409697/LOC409713/LOC410201	4
GO:0030054	CC	GO:0030054	cell junction	28/219	332/4639	0.001652132	0.029633781	0.025757251	Camkii/LOC100576085/LOC102655479/LOC408359/LOC408598/LOC408729/LOC408741/LOC408826/LOC408976/LOC409904/LOC410204/LOC410717/LOC411083/LOC411678/LOC412115/LOC412382/LOC551280/LOC551320/LOC552549/LOC552742/LOC724279/LOC724292/LOC724752/LOC725091/LOC726017/LOC726770/cact1/nanos	28
GO:0009925	CC	GO:0009925	basal plasma membrane	8/219	49/4639	0.001830133	0.029633781	0.025757251	LOC107965038/LOC408826/LOC409650/LOC410204/LOC410717/LOC411083/LOC552742/LOC724292	8
GO:0016323	CC	GO:0016323	basolateral plasma membrane	8/219	49/4639	0.001830133	0.029633781	0.025757251	LOC107965038/LOC408826/LOC409650/LOC410204/LOC410717/LOC411083/LOC552742/LOC724292	8
GO:0098590	CC	GO:0098590	plasma membrane region	18/219	180/4639	0.001858993	0.029633781	0.025757251	Camkii/LOC107965038/LOC408723/LOC408729/LOC408826/LOC409481/LOC409650/LOC409904/LOC410204/LOC410717/LOC411083/LOC412825/LOC551280/LOC551320/LOC552742/LOC724292/LOC725091/LOC726017	18
GO:0045169	CC	GO:0045169	fusome	6/219	29/4639	0.001967388	0.029633781	0.025757251	LOC408976/LOC409024/LOC409713/LOC410015/LOC410545/LOC410717	6
GO:0043005	CC	GO:0043005	neuron projection	19/219	197/4639	0.002133119	0.030240105	0.026284258	Camkii/LOC100576956/LOC113219136/LOC408598/LOC408976/LOC409001/LOC410545/LOC410717/LOC411371/LOC412382/LOC412722/LOC413950/LOC413994/LOC551280/LOC724279/LOC724292/LOC725091/LOC726017/LOC726770	19
GO:0045178	CC	GO:0045178	basal part of cell	9/219	65/4639	0.003138671	0.042023311	0.036526049	LOC107965038/LOC408826/LOC409650/LOC410204/LOC410717/LOC411083/LOC412853/LOC552742/LOC724292	9
GO:0030426	CC	GO:0030426	growth cone	5/219	23/4639	0.003749378	0.0475579	0.041336633	LOC409001/LOC410545/LOC411371/LOC413950/LOC724279	5
GO:0030424	CC	GO:0030424	axon	14/219	134/4639	0.003963219	0.04775679	0.041509505	Camkii/LOC113219136/LOC408598/LOC408976/LOC409001/LOC410545/LOC410717/LOC411371/LOC412382/LOC413950/LOC551280/LOC724279/LOC724292/LOC726770	14
